# Supplementary material for: DisP-seq reveals the genome-wide functional organization of DNA-associated disordered proteins
Source: Nat Biotechnol. 2023 Apr 10;42(1):52–64. doi: 10.1038/s41587-023-01737-4 (PMC10791585; doi:10.1038/s41587-023-01737-4)
Supplement: Supplementary file 3 — Mass spectrometry data for b-isox precipitation. [file 41587_2023_1737_MOESM3_ESM.xlsx]

## Sheet: SKNMC cells
reference	Gene Symbol	Annotation	MWT(kDa)	SKNMC_rep1 (relative value of sum intensity of the peptides)	SKNMC_rep2 (relative value of sum intensity of the peptides)
tr|A8K7N0|A8K7N0_HUMAN	A8K7N0	cDNA FLJ75556 highly similar to Homo sapiens ribosomal protein L14 mRNA OS=Homo sapiens PE=2 SV=1	23.63	17.3	68.6
sp|P61221|ABCE1_HUMAN	ABCE1	ATP-binding cassette sub-family E member 1 OS=Homo sapiens GN=ABCE1 PE=1 SV=1	67.27	11.1	10.7
sp|Q8NE71|ABCF1_HUMAN	ABCF1	ATP-binding cassette sub-family F member 1 OS=Homo sapiens GN=ABCF1 PE=1 SV=2	95.87	16.4	9
sp|P62736|ACTA_HUMAN	ACTA2	Actin aortic smooth muscle OS=Homo sapiens GN=ACTA2 PE=1 SV=1	41.98	2.4	23.8
sp|P63261|ACTG_HUMAN	ACTG1	Actin cytoplasmic 2 OS=Homo sapiens GN=ACTG1 PE=1 SV=1	41.77	2.2	33.3
sp|P55265|DSRAD_HUMAN	ADAR	Double-stranded RNA-specific adenosine deaminase OS=Homo sapiens GN=ADAR PE=1 SV=4	135.98	162.5	587.5
sp|P78563|RED1_HUMAN	ADARB1	Double-stranded RNA-specific editase 1 OS=Homo sapiens GN=ADARB1 PE=1 SV=1	80.71	13.6	16.5
sp|Q9UL18|AGO1_HUMAN	AGO1	Protein argonaute-1 OS=Homo sapiens GN=AGO1 PE=1 SV=3	97.15	1	1
sp|Q9UKV8|AGO2_HUMAN	AGO2	Protein argonaute-2 OS=Homo sapiens GN=AGO2 PE=1 SV=3	97.15	1	1
sp|Q9H9G7|AGO3_HUMAN	AGO3	Protein argonaute-3 OS=Homo sapiens GN=AGO3 PE=1 SV=2	97.3	1	1
sp|Q5TGY3|AHDC1_HUMAN	AHDC1	AT-hook DNA-binding motif-containing protein 1 OS=Homo sapiens GN=AHDC1 PE=1 SV=1	168.24	90.5	68
sp|Q09666|AHNK_HUMAN	AHNAK	Neuroblast differentiation-associated protein AHNAK OS=Homo sapiens GN=AHNAK PE=1 SV=2	628.7	1.8	2.2
sp|O95831|AIFM1_HUMAN	AIFM1	Apoptosis-inducing factor 1 mitochondrial OS=Homo sapiens GN=AIFM1 PE=1 SV=1	66.86	4.4	53.6
sp|Q13155|AIMP2_HUMAN	AIMP2	Aminoacyl tRNA synthase complex-interacting multifunctional protein 2 OS=Homo sapiens GN=AIMP2 PE=1 SV=2	35.33	1	21.3
sp|O43823|AKAP8_HUMAN	AKAP8	A-kinase anchor protein 8 OS=Homo sapiens GN=AKAP8 PE=1 SV=1	76.06	684.2	327.3
tr|V9GZ50|V9GZ50_HUMAN	AKAP8L	A kinase (PRKA) anchor protein 8-like isoform CRA_c OS=Homo sapiens GN=AKAP8L PE=1 SV=1	47.31	8.3	4.6
sp|Q9ULX6|AKP8L_HUMAN	AKAP8L	A-kinase anchor protein 8-like OS=Homo sapiens GN=AKAP8L PE=1 SV=3	71.6	287.7	1
sp|Q86V81|THOC4_HUMAN	ALYREF	THO complex subunit 4 OS=Homo sapiens GN=ALYREF PE=1 SV=3	26.87	2.4	6.2
sp|O75179|ANR17_HUMAN	ANKRD17	Ankyrin repeat domain-containing protein 17 OS=Homo sapiens GN=ANKRD17 PE=1 SV=3	274.09	189.2	1
sp|P63010|AP2B1_HUMAN	AP2B1	AP-2 complex subunit beta OS=Homo sapiens GN=AP2B1 PE=1 SV=1	104.49	1.9	6.2
sp|Q8NFD5|ARI1B_HUMAN	ARID1B	AT-rich interactive domain-containing protein 1B OS=Homo sapiens GN=ARID1B PE=1 SV=2	235.97	1	7.3
sp|Q9NVI7|ATD3A_HUMAN	ATAD3A	ATPase family AAA domain-containing protein 3A OS=Homo sapiens GN=ATAD3A PE=1 SV=2	71.32	9	328.6
sp|Q99700|ATX2_HUMAN	ATXN2	Ataxin-2 OS=Homo sapiens GN=ATXN2 PE=1 SV=2	140.2	2.5	4.7
sp|Q8WWM7|ATX2L_HUMAN	ATXN2L	Ataxin-2-like protein OS=Homo sapiens GN=ATXN2L PE=1 SV=2	113.3	2	1.6
tr|B4DET1|B4DET1_HUMAN	B4DET1	cDNA FLJ53860 highly similar to DNA-directed RNA polymerase II largest subunit (EC 2.7.7.6) OS=Homo sapiens PE=2 SV=1	91.75	1	1
tr|B7Z8Y3|B7Z8Y3_HUMAN	B7Z8Y3	cDNA FLJ61696 highly similar to Double-stranded RNA-specific adenosine deaminase (EC 3.5.4.-) OS=Homo sapiens PE=2 SV=1	106.95	5.7	182.6
sp|O95429|BAG4_HUMAN	BAG4	BAG family molecular chaperone regulator 4 OS=Homo sapiens GN=BAG4 PE=1 SV=1	49.56	420	9
sp|O75531|BAF_HUMAN	BANF1	Barrier-to-autointegration factor OS=Homo sapiens GN=BANF1 PE=1 SV=1	10.05	3.7	3.6
sp|O75934|SPF27_HUMAN	BCAS2	Pre-mRNA-splicing factor SPF27 OS=Homo sapiens GN=BCAS2 PE=1 SV=1	26.11	10	40
sp|Q9C0K0|BC11B_HUMAN	BCL11B	B-cell lymphoma/leukemia 11B OS=Homo sapiens GN=BCL11B PE=1 SV=1	95.46	3.5	60.5
sp|E9PRG8|CK098_HUMAN	C11orf98	Uncharacterized protein C11orf98 OS=Homo sapiens GN=C11orf98 PE=4 SV=1	13.79	1	2.5
sp|Q9Y224|CN166_HUMAN	C14orf166	UPF0568 protein C14orf166 OS=Homo sapiens GN=C14orf166 PE=1 SV=1	28.05	284.1	81.1
sp|Q9BRJ6|CG050_HUMAN	C7orf50	Uncharacterized protein C7orf50 OS=Homo sapiens GN=C7orf50 PE=1 SV=1	22.07	15.1	30
sp|Q14444|CAPR1_HUMAN	CAPRIN1	Caprin-1 OS=Homo sapiens GN=CAPRIN1 PE=1 SV=2	78.32	8.6	130
sp|Q13951|PEBB_HUMAN	CBFB	Core-binding factor subunit beta OS=Homo sapiens GN=CBFB PE=1 SV=2	21.49	9.6	1
sp|P83916|CBX1_HUMAN	CBX1	Chromobox protein homolog 1 OS=Homo sapiens GN=CBX1 PE=1 SV=1	21.4	3.8	4.4
sp|Q13185|CBX3_HUMAN	CBX3	Chromobox protein homolog 3 OS=Homo sapiens GN=CBX3 PE=1 SV=4	20.8	1	3.7
sp|Q99459|CDC5L_HUMAN	CDC5L	Cell division cycle 5-like protein OS=Homo sapiens GN=CDC5L PE=1 SV=2	92.19	3.2	92.1
sp|Q9NXV6|CARF_HUMAN	CDKN2AIP	CDKN2A-interacting protein OS=Homo sapiens GN=CDKN2AIP PE=1 SV=3	61.09	1	1
sp|Q15517|CDSN_HUMAN	CDSN	Corneodesmosin OS=Homo sapiens GN=CDSN PE=1 SV=3	51.49	1	2.9
sp|Q92879|CELF1_HUMAN	CELF1	CUGBP Elav-like family member 1 OS=Homo sapiens GN=CELF1 PE=1 SV=2	52.03	10.1	1
sp|Q7Z7K6|CENPV_HUMAN	CENPV	Centromere protein V OS=Homo sapiens GN=CENPV PE=1 SV=1	29.93	5	1
tr|A0A0U1RR11|A0A0U1RR11_HUMAN	CENPVL1	Centromere protein V-like 1 OS=Homo sapiens GN=CENPVL1 PE=4 SV=1	29.87	6	1
sp|Q9NX63|MIC19_HUMAN	CHCHD3	MICOS complex subunit MIC19 OS=Homo sapiens GN=CHCHD3 PE=1 SV=1	26.14	15.7	7.2
sp|Q12873|CHD3_HUMAN	CHD3	Chromodomain-helicase-DNA-binding protein 3 OS=Homo sapiens GN=CHD3 PE=1 SV=3	226.45	1	4.5
sp|Q14011|CIRBP_HUMAN	CIRBP	Cold-inducible RNA-binding protein OS=Homo sapiens GN=CIRBP PE=1 SV=1	18.64	70	13.1
sp|Q9ULV3|CIZ1_HUMAN	CIZ1	Cip1-interacting zinc finger protein OS=Homo sapiens GN=CIZ1 PE=1 SV=2	99.98	3.6	18.8
sp|Q07065|CKAP4_HUMAN	CKAP4	Cytoskeleton-associated protein 4 OS=Homo sapiens GN=CKAP4 PE=1 SV=2	65.98	3.4	50
sp|Q00610|CLH1_HUMAN	CLTC	Clathrin heavy chain 1 OS=Homo sapiens GN=CLTC PE=1 SV=5	191.49	1	10.5
sp|A5YKK6|CNOT1_HUMAN	CNOT1	CCR4-NOT transcription complex subunit 1 OS=Homo sapiens GN=CNOT1 PE=1 SV=2	266.77	7.9	1.1
sp|Q8NE35|CPEB3_HUMAN	CPEB3	Cytoplasmic polyadenylation element-binding protein 3 OS=Homo sapiens GN=CPEB3 PE=1 SV=2	75.97	22.4	14.2
sp|Q9UQB3|CTND2_HUMAN	CTNND2	Catenin delta-2 OS=Homo sapiens GN=CTNND2 PE=1 SV=3	132.57	1	4.4
sp|P14868|SYDC_HUMAN	DARS	Aspartate--tRNA ligase cytoplasmic OS=Homo sapiens GN=DARS PE=1 SV=2	57.1	7.9	19
sp|Q96EP5|DAZP1_HUMAN	DAZAP1	DAZ-associated protein 1 OS=Homo sapiens GN=DAZAP1 PE=1 SV=1	43.36	28.2	50
sp|Q92499|DDX1_HUMAN	DDX1	ATP-dependent RNA helicase DDX1 OS=Homo sapiens GN=DDX1 PE=1 SV=2	82.38	587.6	115.5
sp|Q92841|DDX17_HUMAN	DDX17	Probable ATP-dependent RNA helicase DDX17 OS=Homo sapiens GN=DDX17 PE=1 SV=2	80.22	1303	17142.9
sp|Q9NR30|DDX21_HUMAN	DDX21	Nucleolar RNA helicase 2 OS=Homo sapiens GN=DDX21 PE=1 SV=5	87.29	21.3	16.9
sp|Q9GZR7|DDX24_HUMAN	DDX24	ATP-dependent RNA helicase DDX24 OS=Homo sapiens GN=DDX24 PE=1 SV=1	96.27	2.9	17
sp|O00571|DDX3X_HUMAN	DDX3X	ATP-dependent RNA helicase DDX3X OS=Homo sapiens GN=DDX3X PE=1 SV=3	73.2	371.4	1571.4
sp|O15523|DDX3Y_HUMAN	DDX3Y	ATP-dependent RNA helicase DDX3Y OS=Homo sapiens GN=DDX3Y PE=1 SV=2	73.11	288.9	2400
sp|P17844|DDX5_HUMAN	DDX5	Probable ATP-dependent RNA helicase DDX5 OS=Homo sapiens GN=DDX5 PE=1 SV=1	69.1	2062.5	6093.8
sp|Q9BQ39|DDX50_HUMAN	DDX50	ATP-dependent RNA helicase DDX50 OS=Homo sapiens GN=DDX50 PE=1 SV=1	82.51	1	22.9
sp|P26196|DDX6_HUMAN	DDX6	Probable ATP-dependent RNA helicase DDX6 OS=Homo sapiens GN=DDX6 PE=1 SV=2	54.38	20.9	1
sp|P35659|DEK_HUMAN	DEK	Protein DEK OS=Homo sapiens GN=DEK PE=1 SV=1	42.65	1	3.5
sp|O43143|DHX15_HUMAN	DHX15	Pre-mRNA-splicing factor ATP-dependent RNA helicase DHX15 OS=Homo sapiens GN=DHX15 PE=1 SV=2	90.88	20.8	85
sp|Q7L2E3|DHX30_HUMAN	DHX30	Putative ATP-dependent RNA helicase DHX30 OS=Homo sapiens GN=DHX30 PE=1 SV=1	133.85	193	45
sp|Q9H2U1|DHX36_HUMAN	DHX36	ATP-dependent RNA helicase DHX36 OS=Homo sapiens GN=DHX36 PE=1 SV=2	114.69	172.9	20
sp|Q08211|DHX9_HUMAN	DHX9	ATP-dependent RNA helicase A OS=Homo sapiens GN=DHX9 PE=1 SV=4	140.87	194.7	1134.6
sp|Q9UNQ2|DIM1_HUMAN	DIMT1	Probable dimethyladenosine transferase OS=Homo sapiens GN=DIMT1 PE=1 SV=1	35.21	1	1
sp|P31689|DNJA1_HUMAN	DNAJA1	DnaJ homolog subfamily A member 1 OS=Homo sapiens GN=DNAJA1 PE=1 SV=2	44.84	3.2	5.8
sp|O60884|DNJA2_HUMAN	DNAJA2	DnaJ homolog subfamily A member 2 OS=Homo sapiens GN=DNAJA2 PE=1 SV=1	45.72	6.3	1
sp|P68104|EF1A1_HUMAN	EEF1A1	Elongation factor 1-alpha 1 OS=Homo sapiens GN=EEF1A1 PE=1 SV=1	50.11	2.6	26.5
sp|P13639|EF2_HUMAN	EEF2	Elongation factor 2 OS=Homo sapiens GN=EEF2 PE=1 SV=4	95.28	20.8	237.5
sp|Q15029|U5S1_HUMAN	EFTUD2	116 kDa U5 small nuclear ribonucleoprotein component OS=Homo sapiens GN=EFTUD2 PE=1 SV=1	109.37	8.5	7.5
sp|Q14152|EIF3A_HUMAN	EIF3A	Eukaryotic translation initiation factor 3 subunit A OS=Homo sapiens GN=EIF3A PE=1 SV=1	166.47	47.8	41.3
sp|P55884|EIF3B_HUMAN	EIF3B	Eukaryotic translation initiation factor 3 subunit B OS=Homo sapiens GN=EIF3B PE=1 SV=3	92.42	40	7.6
sp|Q99613|EIF3C_HUMAN	EIF3C	Eukaryotic translation initiation factor 3 subunit C OS=Homo sapiens GN=EIF3C PE=1 SV=1	105.28	50	3.1
sp|O15371|EIF3D_HUMAN	EIF3D	Eukaryotic translation initiation factor 3 subunit D OS=Homo sapiens GN=EIF3D PE=1 SV=1	63.93	12.3	10.4
sp|P60228|EIF3E_HUMAN	EIF3E	Eukaryotic translation initiation factor 3 subunit E OS=Homo sapiens GN=EIF3E PE=1 SV=1	52.19	39.4	9.3
sp|O00303|EIF3F_HUMAN	EIF3F	Eukaryotic translation initiation factor 3 subunit F OS=Homo sapiens GN=EIF3F PE=1 SV=1	37.54	3.9	4.5
sp|O15372|EIF3H_HUMAN	EIF3H	Eukaryotic translation initiation factor 3 subunit H OS=Homo sapiens GN=EIF3H PE=1 SV=1	39.91	1	3.9
sp|Q13347|EIF3I_HUMAN	EIF3I	Eukaryotic translation initiation factor 3 subunit I OS=Homo sapiens GN=EIF3I PE=1 SV=1	36.48	1	1
sp|Q9UBQ5|EIF3K_HUMAN	EIF3K	Eukaryotic translation initiation factor 3 subunit K OS=Homo sapiens GN=EIF3K PE=1 SV=1	25.04	18.7	20
sp|Q9Y262|EIF3L_HUMAN	EIF3L	Eukaryotic translation initiation factor 3 subunit L OS=Homo sapiens GN=EIF3L PE=1 SV=1	66.68	19.5	14.9
sp|Q7L2H7|EIF3M_HUMAN	EIF3M	Eukaryotic translation initiation factor 3 subunit M OS=Homo sapiens GN=EIF3M PE=1 SV=1	42.48	5.1	3.5
sp|P38919|IF4A3_HUMAN	EIF4A3	Eukaryotic initiation factor 4A-III OS=Homo sapiens GN=EIF4A3 PE=1 SV=4	46.84	10.4	156
sp|Q04637|IF4G1_HUMAN	EIF4G1	Eukaryotic translation initiation factor 4 gamma 1 OS=Homo sapiens GN=EIF4G1 PE=1 SV=4	175.38	1	1
sp|P78344|IF4G2_HUMAN	EIF4G2	Eukaryotic translation initiation factor 4 gamma 2 OS=Homo sapiens GN=EIF4G2 PE=1 SV=1	102.3	8.5	1
sp|P56537|IF6_HUMAN	EIF6	Eukaryotic translation initiation factor 6 OS=Homo sapiens GN=EIF6 PE=1 SV=1	26.58	4.8	128.1
sp|Q15717|ELAV1_HUMAN	ELAVL1	ELAV-like protein 1 OS=Homo sapiens GN=ELAVL1 PE=1 SV=2	36.07	136.4	533.3
sp|P07814|SYEP_HUMAN	EPRS	Bifunctional glutamate/proline--tRNA ligase OS=Homo sapiens GN=EPRS PE=1 SV=5	170.48	7.6	11.8
sp|O75477|ERLN1_HUMAN	ERLIN1	Erlin-1 OS=Homo sapiens GN=ERLIN1 PE=1 SV=1	38.9	7.5	7.4
sp|O94905|ERLN2_HUMAN	ERLIN2	Erlin-2 OS=Homo sapiens GN=ERLIN2 PE=1 SV=1	37.82	2	6.8
sp|Q01844|EWS_HUMAN	EWSR1	RNA-binding protein EWS OS=Homo sapiens GN=EWSR1 PE=1 SV=1	68.44	2777.8	164.3
sp|Q8NCA5|FA98A_HUMAN	FAM98A	Protein FAM98A OS=Homo sapiens GN=FAM98A PE=1 SV=1	55.37	4.5	10.3
sp|Q52LJ0|FA98B_HUMAN	FAM98B	Protein FAM98B OS=Homo sapiens GN=FAM98B PE=1 SV=1	37.17	1	1
sp|P22087|FBRL_HUMAN	FBL	rRNA 2'-O-methyltransferase fibrillarin OS=Homo sapiens GN=FBL PE=1 SV=2	33.76	6.8	1.9
sp|Q01543|FLI1_HUMAN	FLI1	Friend leukemia integration 1 transcription factor OS=Homo sapiens GN=FLI1 PE=1 SV=1	50.95	261.8	91.7
sp|P21333|FLNA_HUMAN	FLNA	Filamin-A OS=Homo sapiens GN=FLNA PE=1 SV=4	280.56	1	1
sp|Q06787|FMR1_HUMAN	FMR1	Synaptic functional regulator FMR1 OS=Homo sapiens GN=FMR1 PE=1 SV=1	71.13	27.3	1
sp|Q8N3X1|FNBP4_HUMAN	FNBP4	Formin-binding protein 4 OS=Homo sapiens GN=FNBP4 PE=1 SV=3	110.2	1	8.7
sp|Q96I24|FUBP3_HUMAN	FUBP3	Far upstream element-binding protein 3 OS=Homo sapiens GN=FUBP3 PE=1 SV=2	61.6	82.1	1
sp|P35637|FUS_HUMAN	FUS	RNA-binding protein FUS OS=Homo sapiens GN=FUS PE=1 SV=1	53.39	1333.3	2666.7
tr|A0A0F7KYT8|A0A0F7KYT8_HUMAN	FXR1	Fragile X mental retardation autosomal homolog variant p2K OS=Homo sapiens GN=FXR1 PE=2 SV=1	76.15	19.4	1
sp|P51114|FXR1_HUMAN	FXR1	Fragile X mental retardation syndrome-related protein 1 OS=Homo sapiens GN=FXR1 PE=1 SV=3	69.68	30.8	95.8
sp|P51116|FXR2_HUMAN	FXR2	Fragile X mental retardation syndrome-related protein 2 OS=Homo sapiens GN=FXR2 PE=1 SV=2	74.18	42.5	36.7
sp|Q13283|G3BP1_HUMAN	G3BP1	Ras GTPase-activating protein-binding protein 1 OS=Homo sapiens GN=G3BP1 PE=1 SV=1	52.13	13.6	550
sp|Q9UN86|G3BP2_HUMAN	G3BP2	Ras GTPase-activating protein-binding protein 2 OS=Homo sapiens GN=G3BP2 PE=1 SV=2	54.09	29	185.4
sp|P43694|GATA4_HUMAN	GATA4	Transcription factor GATA-4 OS=Homo sapiens GN=GATA4 PE=1 SV=2	44.54	1	1
sp|Q8TEQ6|GEMI5_HUMAN	GEMIN5	Gem-associated protein 5 OS=Homo sapiens GN=GEMIN5 PE=1 SV=3	168.48	1.8	6.7
sp|Q6Y7W6|GGYF2_HUMAN	GIGYF2	GRB10-interacting GYF protein 2 OS=Homo sapiens GN=GIGYF2 PE=1 SV=1	149.98	30	28.6
sp|Q9NZM5|GSCR2_HUMAN	GLTSCR2	Glioma tumor suppressor candidate region gene 2 protein OS=Homo sapiens GN=GLTSCR2 PE=1 SV=2	54.36	1	1
sp|Q49A26|GLYR1_HUMAN	GLYR1	Putative oxidoreductase GLYR1 OS=Homo sapiens GN=GLYR1 PE=1 SV=3	60.52	21.5	13
sp|Q5T3I0|GPTC4_HUMAN	GPATCH4	G patch domain-containing protein 4 OS=Homo sapiens GN=GPATCH4 PE=1 SV=2	50.35	2.1	8.4
sp|Q9BZE4|NOG1_HUMAN	GTPBP4	Nucleolar GTP-binding protein 1 OS=Homo sapiens GN=GTPBP4 PE=1 SV=3	73.92	3.8	25.5
sp|P07305|H10_HUMAN	H1F0	Histone H1.0 OS=Homo sapiens GN=H1F0 PE=1 SV=3	20.85	4.2	12.5
sp|Q92522|H1X_HUMAN	H1FX	Histone H1x OS=Homo sapiens GN=H1FX PE=1 SV=1	22.47	9.6	38.6
sp|O75367|H2AY_HUMAN	H2AFY	Core histone macro-H2A.1 OS=Homo sapiens GN=H2AFY PE=1 SV=4	39.59	1	8.8
sp|Q9P035|HACD3_HUMAN	HACD3	Very-long-chain (3R)-3-hydroxyacyl-CoA dehydratase 3 OS=Homo sapiens GN=HACD3 PE=1 SV=2	43.13	7.1	22.7
sp|Q92769|HDAC2_HUMAN	HDAC2	Histone deacetylase 2 OS=Homo sapiens GN=HDAC2 PE=1 SV=2	55.33	1	16.3
sp|P42694|HELZ_HUMAN	HELZ	Probable helicase with zinc finger domain OS=Homo sapiens GN=HELZ PE=1 SV=2	218.83	1	34.2
sp|Q02539|H11_HUMAN	HIST1H1A	Histone H1.1 OS=Homo sapiens GN=HIST1H1A PE=1 SV=3	21.83	1.3	3.5
sp|P16401|H15_HUMAN	HIST1H1B	Histone H1.5 OS=Homo sapiens GN=HIST1H1B PE=1 SV=3	22.57	3.9	7.4
sp|P16403|H12_HUMAN	HIST1H1C	Histone H1.2 OS=Homo sapiens GN=HIST1H1C PE=1 SV=2	21.35	2.7	7.2
sp|Q96KK5|H2A1H_HUMAN	HIST1H2AH	Histone H2A type 1-H OS=Homo sapiens GN=HIST1H2AH PE=1 SV=3	13.9	1.7	5.5
sp|P33778|H2B1B_HUMAN	HIST1H2BB	Histone H2B type 1-B OS=Homo sapiens GN=HIST1H2BB PE=1 SV=2	13.94	1.5	6.8
sp|P62805|H4_HUMAN	HIST1H4A	Histone H4 OS=Homo sapiens GN=HIST1H4A PE=1 SV=2	11.36	1.4	3.9
sp|Q71DI3|H32_HUMAN	HIST2H3A	Histone H3.2 OS=Homo sapiens GN=HIST2H3A PE=1 SV=3	15.38	1	6.8
sp|Q9NP66|HM20A_HUMAN	HMG20A	High mobility group protein 20A OS=Homo sapiens GN=HMG20A PE=1 SV=1	40.12	1	1
sp|Q13151|ROA0_HUMAN	HNRNPA0	Heterogeneous nuclear ribonucleoprotein A0 OS=Homo sapiens GN=HNRNPA0 PE=1 SV=1	30.82	1200	1785.7
sp|P09651|ROA1_HUMAN	HNRNPA1	Heterogeneous nuclear ribonucleoprotein A1 OS=Homo sapiens GN=HNRNPA1 PE=1 SV=5	38.72	666.7	1774.2
sp|Q32P51|RA1L2_HUMAN	HNRNPA1L2	Heterogeneous nuclear ribonucleoprotein A1-like 2 OS=Homo sapiens GN=HNRNPA1L2 PE=2 SV=2	34.2	226.7	3062.5
sp|P22626|ROA2_HUMAN	HNRNPA2B1	Heterogeneous nuclear ribonucleoproteins A2/B1 OS=Homo sapiens GN=HNRNPA2B1 PE=1 SV=2	37.41	3833.3	20000
sp|P51991|ROA3_HUMAN	HNRNPA3	Heterogeneous nuclear ribonucleoprotein A3 OS=Homo sapiens GN=HNRNPA3 PE=1 SV=2	39.57	936.5	5076.9
sp|Q99729|ROAA_HUMAN	HNRNPAB	Heterogeneous nuclear ribonucleoprotein A/B OS=Homo sapiens GN=HNRNPAB PE=1 SV=2	36.2	2486.5	2102.6
tr|B2R5W2|B2R5W2_HUMAN	HNRNPC	Heterogeneous nuclear ribonucleoproteins C1/C2 OS=Homo sapiens GN=HNRNPC PE=1 SV=1	31.93	567.6	2866.7
sp|P07910|HNRPC_HUMAN	HNRNPC	Heterogeneous nuclear ribonucleoproteins C1/C2 OS=Homo sapiens GN=HNRNPC PE=1 SV=4	33.65	60.7	93.8
sp|B2RXH8|HNRC2_HUMAN	HNRNPCL2	Heterogeneous nuclear ribonucleoprotein C-like 2 OS=Homo sapiens GN=HNRNPCL2 PE=1 SV=1	32.05	133.3	268
sp|Q14103|HNRPD_HUMAN	HNRNPD	Heterogeneous nuclear ribonucleoprotein D0 OS=Homo sapiens GN=HNRNPD PE=1 SV=1	38.41	2000	10000
sp|O14979|HNRDL_HUMAN	HNRNPDL	Heterogeneous nuclear ribonucleoprotein D-like OS=Homo sapiens GN=HNRNPDL PE=1 SV=3	46.41	3720.9	263.2
sp|P52597|HNRPF_HUMAN	HNRNPF	Heterogeneous nuclear ribonucleoprotein F OS=Homo sapiens GN=HNRNPF PE=1 SV=3	45.64	607.7	2000
tr|H0YBG7|H0YBG7_HUMAN	HNRNPH1	Heterogeneous nuclear ribonucleoprotein H (Fragment) OS=Homo sapiens GN=HNRNPH1 PE=1 SV=1	19.75	13.6	4.6
sp|P31943|HNRH1_HUMAN	HNRNPH1	Heterogeneous nuclear ribonucleoprotein H OS=Homo sapiens GN=HNRNPH1 PE=1 SV=4	49.2	3437.5	10312.5
sp|P55795|HNRH2_HUMAN	HNRNPH2	Heterogeneous nuclear ribonucleoprotein H2 OS=Homo sapiens GN=HNRNPH2 PE=1 SV=1	49.23	1689.7	6447.4
sp|P31942|HNRH3_HUMAN	HNRNPH3	Heterogeneous nuclear ribonucleoprotein H3 OS=Homo sapiens GN=HNRNPH3 PE=1 SV=2	36.9	3187.5	27058.8
sp|P61978|HNRPK_HUMAN	HNRNPK	Heterogeneous nuclear ribonucleoprotein K OS=Homo sapiens GN=HNRNPK PE=1 SV=1	50.94	56.9	941.2
sp|P14866|HNRPL_HUMAN	HNRNPL	Heterogeneous nuclear ribonucleoprotein L OS=Homo sapiens GN=HNRNPL PE=1 SV=2	64.09	31.9	26
sp|P52272|HNRPM_HUMAN	HNRNPM	Heterogeneous nuclear ribonucleoprotein M OS=Homo sapiens GN=HNRNPM PE=1 SV=3	77.46	241.7	921.1
sp|O43390|HNRPR_HUMAN	HNRNPR	Heterogeneous nuclear ribonucleoprotein R OS=Homo sapiens GN=HNRNPR PE=1 SV=1	70.9	160	1100
sp|Q00839|HNRPU_HUMAN	HNRNPU	Heterogeneous nuclear ribonucleoprotein U OS=Homo sapiens GN=HNRNPU PE=1 SV=6	90.53	902.4	1871
sp|Q9BUJ2|HNRL1_HUMAN	HNRNPUL1	Heterogeneous nuclear ribonucleoprotein U-like protein 1 OS=Homo sapiens GN=HNRNPUL1 PE=1 SV=2	95.68	1443.3	882.4
sp|Q1KMD3|HNRL2_HUMAN	HNRNPUL2	Heterogeneous nuclear ribonucleoprotein U-like protein 2 OS=Homo sapiens GN=HNRNPUL2 PE=1 SV=1	85.05	923.1	1882.4
sp|O43248|HXC11_HUMAN	HOXC11	Homeobox protein Hox-C11 OS=Homo sapiens GN=HOXC11 PE=1 SV=1	33.73	16.1	6.8
sp|P31275|HXC12_HUMAN	HOXC12	Homeobox protein Hox-C12 OS=Homo sapiens GN=HOXC12 PE=3 SV=2	30.15	1	1
sp|P31276|HXC13_HUMAN	HOXC13	Homeobox protein Hox-C13 OS=Homo sapiens GN=HOXC13 PE=1 SV=3	35.36	1	1
sp|P31274|HXC9_HUMAN	HOXC9	Homeobox protein Hox-C9 OS=Homo sapiens GN=HOXC9 PE=1 SV=3	29.23	1	1
sp|P35453|HXD13_HUMAN	HOXD13	Homeobox protein Hox-D13 OS=Homo sapiens GN=HOXD13 PE=1 SV=3	36.08	1	1
sp|Q5SSJ5|HP1B3_HUMAN	HP1BP3	Heterochromatin protein 1-binding protein 3 OS=Homo sapiens GN=HP1BP3 PE=1 SV=1	61.17	25.9	16.1
sp|P0DMV9|HS71B_HUMAN	HSPA1B	Heat shock 70 kDa protein 1B OS=Homo sapiens GN=HSPA1B PE=1 SV=1	70.01	32	53.8
sp|P34931|HS71L_HUMAN	HSPA1L	Heat shock 70 kDa protein 1-like OS=Homo sapiens GN=HSPA1L PE=1 SV=2	70.33	10.7	60.9
sp|P54652|HSP72_HUMAN	HSPA2	Heat shock-related 70 kDa protein 2 OS=Homo sapiens GN=HSPA2 PE=1 SV=1	69.98	7.3	70.1
sp|P11021|GRP78_HUMAN	HSPA5	78 kDa glucose-regulated protein OS=Homo sapiens GN=HSPA5 PE=1 SV=2	72.29	14.7	133.3
sp|P11142|HSP7C_HUMAN	HSPA8	Heat shock cognate 71 kDa protein OS=Homo sapiens GN=HSPA8 PE=1 SV=1	70.85	24.7	58.8
sp|P10809|CH60_HUMAN	HSPD1	60 kDa heat shock protein mitochondrial OS=Homo sapiens GN=HSPD1 PE=1 SV=2	61.02	1	1.4
sp|P41252|SYIC_HUMAN	IARS	Isoleucine--tRNA ligase cytoplasmic OS=Homo sapiens GN=IARS PE=1 SV=2	144.41	12.8	23.6
sp|Q9NZI8|IF2B1_HUMAN	IGF2BP1	Insulin-like growth factor 2 mRNA-binding protein 1 OS=Homo sapiens GN=IGF2BP1 PE=1 SV=2	63.44	14	208.5
sp|Q9Y6M1|IF2B2_HUMAN	IGF2BP2	Insulin-like growth factor 2 mRNA-binding protein 2 OS=Homo sapiens GN=IGF2BP2 PE=1 SV=2	66.08	33.3	8.5
sp|O00425|IF2B3_HUMAN	IGF2BP3	Insulin-like growth factor 2 mRNA-binding protein 3 OS=Homo sapiens GN=IGF2BP3 PE=1 SV=2	63.67	35	903.6
sp|Q12905|ILF2_HUMAN	ILF2	Interleukin enhancer-binding factor 2 OS=Homo sapiens GN=ILF2 PE=1 SV=2	43.04	261.9	2753.6
sp|Q12906|ILF3_HUMAN	ILF3	Interleukin enhancer-binding factor 3 OS=Homo sapiens GN=ILF3 PE=1 SV=3	95.28	162.2	672.7
sp|Q16891|MIC60_HUMAN	IMMT	MICOS complex subunit MIC60 OS=Homo sapiens GN=IMMT PE=1 SV=1	83.63	12.2	18
sp|Q9HDC5|JPH1_HUMAN	JPH1	Junctophilin-1 OS=Homo sapiens GN=JPH1 PE=1 SV=2	71.64	3.4	18.3
sp|Q92794|KAT6A_HUMAN	KAT6A	Histone acetyltransferase KAT6A OS=Homo sapiens GN=KAT6A PE=1 SV=2	224.89	1	1
sp|Q07666|KHDR1_HUMAN	KHDRBS1	KH domain-containing RNA-binding signal transduction-associated protein 1 OS=Homo sapiens GN=KHDRBS1 PE=1 SV=1	48.2	1300	2.3
sp|Q92945|FUBP2_HUMAN	KHSRP	Far upstream element-binding protein 2 OS=Homo sapiens GN=KHSRP PE=1 SV=4	73.07	1	14.9
sp|Q1ED39|KNOP1_HUMAN	KNOP1	Lysine-rich nucleolar protein 1 OS=Homo sapiens GN=KNOP1 PE=1 SV=1	51.56	31.1	1
sp|O00505|IMA4_HUMAN	KPNA3	Importin subunit alpha-4 OS=Homo sapiens GN=KPNA3 PE=1 SV=2	57.77	1	1
sp|Q6PKG0|LARP1_HUMAN	LARP1	La-related protein 1 OS=Homo sapiens GN=LARP1 PE=1 SV=2	123.43	68.1	213.5
sp|Q659C4|LAR1B_HUMAN	LARP1B	La-related protein 1B OS=Homo sapiens GN=LARP1B PE=1 SV=2	105.26	17.9	6.8
sp|Q71RC2|LARP4_HUMAN	LARP4	La-related protein 4 OS=Homo sapiens GN=LARP4 PE=1 SV=3	80.55	26.7	162.2
sp|Q92615|LAR4B_HUMAN	LARP4B	La-related protein 4B OS=Homo sapiens GN=LARP4B PE=1 SV=3	80.5	122.6	45.3
sp|Q9P2J5|SYLC_HUMAN	LARS	Leucine--tRNA ligase cytoplasmic OS=Homo sapiens GN=LARS PE=1 SV=2	134.38	14.4	9.5
sp|Q14739|LBR_HUMAN	LBR	Lamin-B receptor OS=Homo sapiens GN=LBR PE=1 SV=2	70.66	7.2	1
sp|Q96PV6|LENG8_HUMAN	LENG8	Leukocyte receptor cluster member 8 OS=Homo sapiens GN=LENG8 PE=1 SV=2	86.07	39.5	94.4
sp|Q96AG4|LRC59_HUMAN	LRRC59	Leucine-rich repeat-containing protein 59 OS=Homo sapiens GN=LRRC59 PE=1 SV=1	34.91	19	1
sp|Q3MHD2|LSM12_HUMAN	LSM12	Protein LSM12 homolog OS=Homo sapiens GN=LSM12 PE=1 SV=2	21.69	14.1	2.4
sp|Q9Y333|LSM2_HUMAN	LSM2	U6 snRNA-associated Sm-like protein LSm2 OS=Homo sapiens GN=LSM2 PE=1 SV=1	10.83	3.9	16.3
sp|Q9NX58|LYAR_HUMAN	LYAR	Cell growth-regulating nucleolar protein OS=Homo sapiens GN=LYAR PE=1 SV=2	43.59	25.5	35.2
sp|P61626|LYSC_HUMAN	LYZ	Lysozyme C OS=Homo sapiens GN=LYZ PE=1 SV=1	16.53	2.8	11.2
sp|Q3KQU3|MA7D1_HUMAN	MAP7D1	MAP7 domain-containing protein 1 OS=Homo sapiens GN=MAP7D1 PE=1 SV=1	92.76	7.3	23.8
sp|P56192|SYMC_HUMAN	MARS	Methionine--tRNA ligase cytoplasmic OS=Homo sapiens GN=MARS PE=1 SV=2	101.05	7.5	11.3
sp|P43243|MATR3_HUMAN	MATR3	Matrin-3 OS=Homo sapiens GN=MATR3 PE=1 SV=2	94.56	39.3	1090.9
sp|Q15648|MED1_HUMAN	MED1	Mediator of RNA polymerase II transcription subunit 1 OS=Homo sapiens GN=MED1 PE=1 SV=4	168.37	2.4	41.7
sp|Q9BTT4|MED10_HUMAN	MED10	Mediator of RNA polymerase II transcription subunit 10 OS=Homo sapiens GN=MED10 PE=1 SV=1	15.68	1	1
sp|Q9P086|MED11_HUMAN	MED11	Mediator of RNA polymerase II transcription subunit 11 OS=Homo sapiens GN=MED11 PE=1 SV=2	13.12	1	10.1
sp|O60244|MED14_HUMAN	MED14	Mediator of RNA polymerase II transcription subunit 14 OS=Homo sapiens GN=MED14 PE=1 SV=2	160.5	4.3	22.5
sp|Q9Y2X0|MED16_HUMAN	MED16	Mediator of RNA polymerase II transcription subunit 16 OS=Homo sapiens GN=MED16 PE=1 SV=2	96.73	2.7	41.2
sp|Q9ULK4|MED23_HUMAN	MED23	Mediator of RNA polymerase II transcription subunit 23 OS=Homo sapiens GN=MED23 PE=1 SV=2	156.37	1	103.3
sp|O75448|MED24_HUMAN	MED24	Mediator of RNA polymerase II transcription subunit 24 OS=Homo sapiens GN=MED24 PE=1 SV=1	110.23	3	25.6
sp|Q6P2C8|MED27_HUMAN	MED27	Mediator of RNA polymerase II transcription subunit 27 OS=Homo sapiens GN=MED27 PE=1 SV=1	35.41	1.3	5.4
sp|Q96HR3|MED30_HUMAN	MED30	Mediator of RNA polymerase II transcription subunit 30 OS=Homo sapiens GN=MED30 PE=1 SV=1	20.26	1	1
sp|Q9NPJ6|MED4_HUMAN	MED4	Mediator of RNA polymerase II transcription subunit 4 OS=Homo sapiens GN=MED4 PE=1 SV=1	29.73	48.4	78.3
sp|A1L020|MEX3A_HUMAN	MEX3A	RNA-binding protein MEX3A OS=Homo sapiens GN=MEX3A PE=1 SV=1	54.14	73.9	49
sp|O14880|MGST3_HUMAN	MGST3	Microsomal glutathione S-transferase 3 OS=Homo sapiens GN=MGST3 PE=1 SV=1	16.51	6.4	3.5
sp|Q9HCE1|MOV10_HUMAN	MOV10	Putative helicase MOV-10 OS=Homo sapiens GN=MOV10 PE=1 SV=2	113.6	119.2	51.5
sp|P52701|MSH6_HUMAN	MSH6	DNA mismatch repair protein Msh6 OS=Homo sapiens GN=MSH6 PE=1 SV=2	152.69	34.7	22.6
sp|O43347|MSI1H_HUMAN	MSI1	RNA-binding protein Musashi homolog 1 OS=Homo sapiens GN=MSI1 PE=1 SV=1	39.1	6.3	65.4
sp|Q96DH6|MSI2H_HUMAN	MSI2	RNA-binding protein Musashi homolog 2 OS=Homo sapiens GN=MSI2 PE=1 SV=1	35.17	31.3	96.2
sp|O94776|MTA2_HUMAN	MTA2	Metastasis-associated protein MTA2 OS=Homo sapiens GN=MTA2 PE=1 SV=1	74.98	1.9	12.5
sp|Q86UE4|LYRIC_HUMAN	MTDH	Protein LYRIC OS=Homo sapiens GN=MTDH PE=1 SV=2	63.8	2	2.6
sp|O75431|MTX2_HUMAN	MTX2	Metaxin-2 OS=Homo sapiens GN=MTX2 PE=1 SV=1	29.74	1	1
sp|Q9BQG0|MBB1A_HUMAN	MYBBP1A	Myb-binding protein 1A OS=Homo sapiens GN=MYBBP1A PE=1 SV=2	148.76	113	118.1
tr|A0A0A0MQW0|A0A0A0MQW0_HUMAN	MYEF2	Myelin expression factor 2 OS=Homo sapiens GN=MYEF2 PE=1 SV=1	61.92	1	1
sp|Q9P2K5|MYEF2_HUMAN	MYEF2	Myelin expression factor 2 OS=Homo sapiens GN=MYEF2 PE=1 SV=3	64.08	1097.2	32.7
sp|O00159|MYO1C_HUMAN	MYO1C	Unconventional myosin-Ic OS=Homo sapiens GN=MYO1C PE=1 SV=4	121.61	3.2	1
sp|Q09161|NCBP1_HUMAN	NCBP1	Nuclear cap-binding protein subunit 1 OS=Homo sapiens GN=NCBP1 PE=1 SV=1	91.78	100	22.6
sp|P19338|NUCL_HUMAN	NCL	Nucleolin OS=Homo sapiens GN=NCL PE=1 SV=3	76.57	2.1	9.6
sp|Q16795|NDUA9_HUMAN	NDUFA9	NADH dehydrogenase [ubiquinone] 1 alpha subcomplex subunit 9 mitochondrial OS=Homo sapiens GN=NDUFA9 PE=1 SV=2	42.48	1	1
sp|P43699|NKX21_HUMAN	NKX2-1	Homeobox protein Nkx-2.1 OS=Homo sapiens GN=NKX2-1 PE=1 SV=1	38.57	4.2	48.3
sp|O95096|NKX22_HUMAN	NKX2-2	Homeobox protein Nkx-2.2 OS=Homo sapiens GN=NKX2-2 PE=2 SV=1	30.11	1	1
sp|Q9H2Z4|NKX24_HUMAN	NKX2-4	Homeobox protein Nkx-2.4 OS=Homo sapiens GN=NKX2-4 PE=3 SV=3	36.16	1	1
sp|Q9HAN9|NMNA1_HUMAN	NMNAT1	Nicotinamide/nicotinic acid mononucleotide adenylyltransferase 1 OS=Homo sapiens GN=NMNAT1 PE=1 SV=1	31.91	15.6	1
sp|Q9Y3C1|NOP16_HUMAN	NOP16	Nucleolar protein 16 OS=Homo sapiens GN=NOP16 PE=1 SV=2	21.18	16.7	1
sp|O00567|NOP56_HUMAN	NOP56	Nucleolar protein 56 OS=Homo sapiens GN=NOP56 PE=1 SV=4	66.01	6	11.1
sp|Q9Y2X3|NOP58_HUMAN	NOP58	Nucleolar protein 58 OS=Homo sapiens GN=NOP58 PE=1 SV=1	59.54	7.9	36.7
sp|P06748|NPM_HUMAN	NPM1	Nucleophosmin OS=Homo sapiens GN=NPM1 PE=1 SV=2	32.55	5.2	40.4
sp|Q7Z417|NUFP2_HUMAN	NUFIP2	Nuclear fragile X mental retardation-interacting protein 2 OS=Homo sapiens GN=NUFIP2 PE=1 SV=1	76.07	2.8	2
sp|Q14980|NUMA1_HUMAN	NUMA1	Nuclear mitotic apparatus protein 1 OS=Homo sapiens GN=NUMA1 PE=1 SV=2	238.12	1	6.7
sp|P35658|NU214_HUMAN	NUP214	Nuclear pore complex protein Nup214 OS=Homo sapiens GN=NUP214 PE=1 SV=2	213.49	1	50.7
sp|P37198|NUP62_HUMAN	NUP62	Nuclear pore glycoprotein p62 OS=Homo sapiens GN=NUP62 PE=1 SV=3	53.22	20	7.6
sp|Q99567|NUP88_HUMAN	NUP88	Nuclear pore complex protein Nup88 OS=Homo sapiens GN=NUP88 PE=1 SV=2	83.49	1	15.1
sp|P52948|NUP98_HUMAN	NUP98	Nuclear pore complex protein Nup98-Nup96 OS=Homo sapiens GN=NUP98 PE=1 SV=4	197.46	7.6	4.7
sp|Q9BZF1|OSBL8_HUMAN	OSBPL8	Oxysterol-binding protein-related protein 8 OS=Homo sapiens GN=OSBPL8 PE=1 SV=3	101.13	6.3	2.1
sp|Q01804|OTUD4_HUMAN	OTUD4	OTU domain-containing protein 4 OS=Homo sapiens GN=OTUD4 PE=1 SV=4	123.97	1	1
sp|P32242|OTX1_HUMAN	OTX1	Homeobox protein OTX1 OS=Homo sapiens GN=OTX1 PE=1 SV=1	37.3	1	1
sp|Q9UQ80|PA2G4_HUMAN	PA2G4	Proliferation-associated protein 2G4 OS=Homo sapiens GN=PA2G4 PE=1 SV=3	43.76	6.5	115.6
sp|P11940|PABP1_HUMAN	PABPC1	Polyadenylate-binding protein 1 OS=Homo sapiens GN=PABPC1 PE=1 SV=2	70.63	18.9	285.7
sp|Q13310|PABP4_HUMAN	PABPC4	Polyadenylate-binding protein 4 OS=Homo sapiens GN=PABPC4 PE=1 SV=1	70.74	97.4	4.6
sp|Q6PIY7|GLD2_HUMAN	PAPD4	Poly(A) RNA polymerase GLD2 OS=Homo sapiens GN=PAPD4 PE=1 SV=1	55.99	1	14.4
sp|P09874|PARP1_HUMAN	PARP1	Poly [ADP-ribose] polymerase 1 OS=Homo sapiens GN=PARP1 PE=1 SV=4	113.01	1	4.8
sp|P23759|PAX7_HUMAN	PAX7	Paired box protein Pax-7 OS=Homo sapiens GN=PAX7 PE=1 SV=4	55.08	1	1
sp|Q15365|PCBP1_HUMAN	PCBP1	Poly(rC)-binding protein 1 OS=Homo sapiens GN=PCBP1 PE=1 SV=2	37.47	9	15.3
sp|Q5JVF3|PCID2_HUMAN	PCID2	PCI domain-containing protein 2 OS=Homo sapiens GN=PCID2 PE=1 SV=2	46	1	1
sp|Q29RF7|PDS5A_HUMAN	PDS5A	Sister chromatid cohesion protein PDS5 homolog A OS=Homo sapiens GN=PDS5A PE=1 SV=1	150.73	5	18.3
sp|Q96HS1|PGAM5_HUMAN	PGAM5	Serine/threonine-protein phosphatase PGAM5 mitochondrial OS=Homo sapiens GN=PGAM5 PE=1 SV=2	31.98	5	15.6
sp|O94880|PHF14_HUMAN	PHF14	PHD finger protein 14 OS=Homo sapiens GN=PHF14 PE=1 SV=2	99.99	1	1
sp|P78337|PITX1_HUMAN	PITX1	Pituitary homeobox 1 OS=Homo sapiens GN=PITX1 PE=1 SV=2	34.11	1	7.9
sp|Q99569|PKP4_HUMAN	PKP4	Plakophilin-4 OS=Homo sapiens GN=PKP4 PE=1 SV=2	131.79	1	28.4
sp|Q15149|PLEC_HUMAN	PLEC	Plectin OS=Homo sapiens GN=PLEC PE=1 SV=3	531.47	5	35.1
sp|O43660|PLRG1_HUMAN	PLRG1	Pleiotropic regulator 1 OS=Homo sapiens GN=PLRG1 PE=1 SV=1	57.16	16.7	1.5
sp|P24928|RPB1_HUMAN	POLR2A	DNA-directed RNA polymerase II subunit RPB1 OS=Homo sapiens GN=POLR2A PE=1 SV=2	217.04	104.2	59
sp|P30876|RPB2_HUMAN	POLR2B	DNA-directed RNA polymerase II subunit RPB2 OS=Homo sapiens GN=POLR2B PE=1 SV=1	133.81	20	81.7
sp|P19387|RPB3_HUMAN	POLR2C	DNA-directed RNA polymerase II subunit RPB3 OS=Homo sapiens GN=POLR2C PE=1 SV=2	31.42	116.7	116.7
sp|O15514|RPB4_HUMAN	POLR2D	DNA-directed RNA polymerase II subunit RPB4 OS=Homo sapiens GN=POLR2D PE=1 SV=1	16.3	9	16.5
sp|P19388|RPAB1_HUMAN	POLR2E	DNA-directed RNA polymerases I II and III subunit RPABC1 OS=Homo sapiens GN=POLR2E PE=1 SV=4	24.54	169.7	80.8
sp|P62487|RPB7_HUMAN	POLR2G	DNA-directed RNA polymerase II subunit RPB7 OS=Homo sapiens GN=POLR2G PE=1 SV=1	19.28	16.4	1
sp|P52434|RPAB3_HUMAN	POLR2H	DNA-directed RNA polymerases I II and III subunit RPABC3 OS=Homo sapiens GN=POLR2H PE=1 SV=4	17.13	3.4	60.7
sp|P36954|RPB9_HUMAN	POLR2I	DNA-directed RNA polymerase II subunit RPB9 OS=Homo sapiens GN=POLR2I PE=1 SV=1	14.51	1	1
sp|Q9GZM3|RPB1B_HUMAN	POLR2J2	DNA-directed RNA polymerase II subunit RPB11-b1 OS=Homo sapiens GN=POLR2J2 PE=1 SV=2	13.08	1	1
sp|Q99575|POP1_HUMAN	POP1	Ribonucleases P/MRP protein subunit POP1 OS=Homo sapiens GN=POP1 PE=1 SV=2	114.64	111.4	20.8
sp|P62136|PP1A_HUMAN	PPP1CA	Serine/threonine-protein phosphatase PP1-alpha catalytic subunit OS=Homo sapiens GN=PPP1CA PE=1 SV=1	37.49	222.9	356.2
sp|P78527|PRKDC_HUMAN	PRKDC	DNA-dependent protein kinase catalytic subunit OS=Homo sapiens GN=PRKDC PE=1 SV=3	468.79	8.4	55.8
sp|O75569|PRKRA_HUMAN	PRKRA	Interferon-inducible double-stranded RNA-dependent protein kinase activator A OS=Homo sapiens GN=PRKRA PE=1 SV=1	34.38	8.5	34.1
sp|Q9UMS4|PRP19_HUMAN	PRPF19	Pre-mRNA-processing factor 19 OS=Homo sapiens GN=PRPF19 PE=1 SV=1	55.15	95.8	53.5
sp|O43172|PRP4_HUMAN	PRPF4	U4/U6 small nuclear ribonucleoprotein Prp4 OS=Homo sapiens GN=PRPF4 PE=1 SV=2	58.41	9.1	14.5
sp|Q6P2Q9|PRP8_HUMAN	PRPF8	Pre-mRNA-processing-splicing factor 8 OS=Homo sapiens GN=PRPF8 PE=1 SV=2	273.43	3.8	14
sp|P48634|PRC2A_HUMAN	PRRC2A	Protein PRRC2A OS=Homo sapiens GN=PRRC2A PE=1 SV=3	228.72	121.2	3.5
sp|Q5JSZ5|PRC2B_HUMAN	PRRC2B	Protein PRRC2B OS=Homo sapiens GN=PRRC2B PE=1 SV=2	242.82	7.4	1
sp|Q9Y520|PRC2C_HUMAN	PRRC2C	Protein PRRC2C OS=Homo sapiens GN=PRRC2C PE=1 SV=4	316.72	329.8	246.2
sp|P26599|PTBP1_HUMAN	PTBP1	Polypyrimidine tract-binding protein 1 OS=Homo sapiens GN=PTBP1 PE=1 SV=1	57.19	33.3	46.5
sp|P48651|PTSS1_HUMAN	PTDSS1	Phosphatidylserine synthase 1 OS=Homo sapiens GN=PTDSS1 PE=1 SV=1	55.49	20.7	45.3
sp|Q9UHX1|PUF60_HUMAN	PUF60	Poly(U)-binding-splicing factor PUF60 OS=Homo sapiens GN=PUF60 PE=1 SV=1	59.84	1	5.7
tr|Q5T1Z4|Q5T1Z4_HUMAN	PUM1	Pumilio homolog 1 OS=Homo sapiens GN=PUM1 PE=1 SV=1	126.68	1	1
sp|Q14671|PUM1_HUMAN	PUM1	Pumilio homolog 1 OS=Homo sapiens GN=PUM1 PE=1 SV=3	126.39	437.5	16.3
tr|B7ZL34|B7ZL34_HUMAN	PUM2	PUM2 protein OS=Homo sapiens GN=PUM2 PE=2 SV=1	105.94	5	9.8
sp|Q8TB72|PUM2_HUMAN	PUM2	Pumilio homolog 2 OS=Homo sapiens GN=PUM2 PE=1 SV=2	114.14	92.9	11
sp|Q15397|PUM3_HUMAN	PUM3	Pumilio homolog 3 OS=Homo sapiens GN=PUM3 PE=1 SV=3	73.54	1.7	1
tr|Q53F64|Q53F64_HUMAN	Q53F64	Heterogeneous nuclear ribonucleoprotein AB isoform a variant (Fragment) OS=Homo sapiens PE=2 SV=1	35.97	18.9	3333.3
sp|P47897|SYQ_HUMAN	QARS	Glutamine--tRNA ligase OS=Homo sapiens GN=QARS PE=1 SV=1	87.74	6.2	5.7
sp|P63244|RACK1_HUMAN	RACK1	Receptor of activated protein C kinase 1 OS=Homo sapiens GN=RACK1 PE=1 SV=3	35.05	15.4	80
sp|P78406|RAE1L_HUMAN	RAE1	mRNA export factor OS=Homo sapiens GN=RAE1 PE=1 SV=1	40.94	339.3	11.3
sp|Q9UKM9|RALY_HUMAN	RALY	RNA-binding protein Raly OS=Homo sapiens GN=RALY PE=1 SV=1	32.44	81.1	16.3
sp|P54136|SYRC_HUMAN	RARS	Arginine--tRNA ligase cytoplasmic OS=Homo sapiens GN=RARS PE=1 SV=2	75.33	4.5	6.1
sp|Q9NWB1|RFOX1_HUMAN	RBFOX1	RNA binding protein fox-1 homolog 1 OS=Homo sapiens GN=RBFOX1 PE=1 SV=2	42.76	253.1	14.9
sp|O43251|RFOX2_HUMAN	RBFOX2	RNA binding protein fox-1 homolog 2 OS=Homo sapiens GN=RBFOX2 PE=1 SV=3	41.35	173.3	632.7
sp|A6NFN3|RFOX3_HUMAN	RBFOX3	RNA binding protein fox-1 homolog 3 OS=Homo sapiens GN=RBFOX3 PE=2 SV=4	33.85	363.6	192.9
sp|Q96PK6|RBM14_HUMAN	RBM14	RNA-binding protein 14 OS=Homo sapiens GN=RBM14 PE=1 SV=2	69.45	545.5	5641
sp|P98179|RBM3_HUMAN	RBM3	RNA-binding protein 3 OS=Homo sapiens GN=RBM3 PE=1 SV=1	17.16	111.4	40
sp|Q14498|RBM39_HUMAN	RBM39	RNA-binding protein 39 OS=Homo sapiens GN=RBM39 PE=1 SV=2	59.34	2.5	19.8
sp|Q9BWF3|RBM4_HUMAN	RBM4	RNA-binding protein 4 OS=Homo sapiens GN=RBM4 PE=1 SV=1	40.29	83.8	253.8
sp|A0AV96|RBM47_HUMAN	RBM47	RNA-binding protein 47 OS=Homo sapiens GN=RBM47 PE=1 SV=2	64.06	1	51
sp|Q9BQ04|RBM4B_HUMAN	RBM4B	RNA-binding protein 4B OS=Homo sapiens GN=RBM4B PE=1 SV=1	40.12	16.8	48.1
sp|Q9Y580|RBM7_HUMAN	RBM7	RNA-binding protein 7 OS=Homo sapiens GN=RBM7 PE=1 SV=1	30.48	27	1
sp|P29558|RBMS1_HUMAN	RBMS1	RNA-binding motif single-stranded-interacting protein 1 OS=Homo sapiens GN=RBMS1 PE=1 SV=3	44.48	5.3	8
sp|Q15434|RBMS2_HUMAN	RBMS2	RNA-binding motif single-stranded-interacting protein 2 OS=Homo sapiens GN=RBMS2 PE=1 SV=1	43.93	2.4	2.2
sp|Q6XE24|RBMS3_HUMAN	RBMS3	RNA-binding motif single-stranded-interacting protein 3 OS=Homo sapiens GN=RBMS3 PE=1 SV=1	47.81	5.7	2.6
sp|P38159|RBMX_HUMAN	RBMX	RNA-binding motif protein X chromosome OS=Homo sapiens GN=RBMX PE=1 SV=3	42.31	208.3	733.3
sp|Q96E39|RMXL1_HUMAN	RBMXL1	RNA binding motif protein X-linked-like-1 OS=Homo sapiens GN=RBMXL1 PE=1 SV=1	42.12	16.5	13.3
sp|P35251|RFC1_HUMAN	RFC1	Replication factor C subunit 1 OS=Homo sapiens GN=RFC1 PE=1 SV=4	128.18	12.8	9
sp|P35250|RFC2_HUMAN	RFC2	Replication factor C subunit 2 OS=Homo sapiens GN=RFC2 PE=1 SV=3	39.13	3.2	6.6
sp|P40938|RFC3_HUMAN	RFC3	Replication factor C subunit 3 OS=Homo sapiens GN=RFC3 PE=1 SV=2	40.53	3.8	15.9
sp|P35249|RFC4_HUMAN	RFC4	Replication factor C subunit 4 OS=Homo sapiens GN=RFC4 PE=1 SV=2	39.66	2	15.4
sp|P40937|RFC5_HUMAN	RFC5	Replication factor C subunit 5 OS=Homo sapiens GN=RFC5 PE=1 SV=1	38.47	3	33.6
tr|F8W7C6|F8W7C6_HUMAN	RPL10	60S ribosomal protein L10 OS=Homo sapiens GN=RPL10 PE=1 SV=2	18.55	48.9	50
sp|P27635|RL10_HUMAN	RPL10	60S ribosomal protein L10 OS=Homo sapiens GN=RPL10 PE=1 SV=4	24.59	34.5	333.3
sp|P62906|RL10A_HUMAN	RPL10A	60S ribosomal protein L10a OS=Homo sapiens GN=RPL10A PE=1 SV=2	24.82	11.8	163.2
sp|Q96L21|RL10L_HUMAN	RPL10L	60S ribosomal protein L10-like OS=Homo sapiens GN=RPL10L PE=1 SV=3	24.5	11.6	1
sp|P62913|RL11_HUMAN	RPL11	60S ribosomal protein L11 OS=Homo sapiens GN=RPL11 PE=1 SV=2	20.24	16.7	78.6
sp|P30050|RL12_HUMAN	RPL12	60S ribosomal protein L12 OS=Homo sapiens GN=RPL12 PE=1 SV=1	17.81	40.8	115.4
sp|P26373|RL13_HUMAN	RPL13	60S ribosomal protein L13 OS=Homo sapiens GN=RPL13 PE=1 SV=4	24.25	14.3	168.5
sp|Q6NVV1|R13P3_HUMAN	RPL13AP3	Putative 60S ribosomal protein L13a protein RPL13AP3 OS=Homo sapiens GN=RPL13AP3 PE=5 SV=1	12.13	42.5	188.2
sp|P61313|RL15_HUMAN	RPL15	60S ribosomal protein L15 OS=Homo sapiens GN=RPL15 PE=1 SV=2	24.13	59.1	100
sp|P18621|RL17_HUMAN	RPL17	60S ribosomal protein L17 OS=Homo sapiens GN=RPL17 PE=1 SV=3	21.38	96.3	248.6
sp|Q07020|RL18_HUMAN	RPL18	60S ribosomal protein L18 OS=Homo sapiens GN=RPL18 PE=1 SV=2	21.62	50	121.4
sp|Q02543|RL18A_HUMAN	RPL18A	60S ribosomal protein L18a OS=Homo sapiens GN=RPL18A PE=1 SV=2	20.75	349.4	2.1
sp|P84098|RL19_HUMAN	RPL19	60S ribosomal protein L19 OS=Homo sapiens GN=RPL19 PE=1 SV=1	23.45	315.4	314.3
sp|P46778|RL21_HUMAN	RPL21	60S ribosomal protein L21 OS=Homo sapiens GN=RPL21 PE=1 SV=2	18.55	11.4	235.5
sp|P35268|RL22_HUMAN	RPL22	60S ribosomal protein L22 OS=Homo sapiens GN=RPL22 PE=1 SV=2	14.78	10.7	66.7
sp|P62829|RL23_HUMAN	RPL23	60S ribosomal protein L23 OS=Homo sapiens GN=RPL23 PE=1 SV=1	14.86	21.9	300
sp|P62750|RL23A_HUMAN	RPL23A	60S ribosomal protein L23a OS=Homo sapiens GN=RPL23A PE=1 SV=1	17.68	24.6	91.7
sp|P83731|RL24_HUMAN	RPL24	60S ribosomal protein L24 OS=Homo sapiens GN=RPL24 PE=1 SV=1	17.77	22.5	123.6
sp|Q9UNX3|RL26L_HUMAN	RPL26L1	60S ribosomal protein L26-like 1 OS=Homo sapiens GN=RPL26L1 PE=1 SV=1	17.25	10.5	7.1
sp|P61353|RL27_HUMAN	RPL27	60S ribosomal protein L27 OS=Homo sapiens GN=RPL27 PE=1 SV=2	15.79	17.9	88
sp|P46776|RL27A_HUMAN	RPL27A	60S ribosomal protein L27a OS=Homo sapiens GN=RPL27A PE=1 SV=2	16.55	20	85.5
sp|P46779|RL28_HUMAN	RPL28	60S ribosomal protein L28 OS=Homo sapiens GN=RPL28 PE=1 SV=3	15.74	32.4	8.9
sp|P47914|RL29_HUMAN	RPL29	60S ribosomal protein L29 OS=Homo sapiens GN=RPL29 PE=1 SV=2	17.74	57.5	176
sp|P39023|RL3_HUMAN	RPL3	60S ribosomal protein L3 OS=Homo sapiens GN=RPL3 PE=1 SV=2	46.08	63.6	351.9
sp|P62888|RL30_HUMAN	RPL30	60S ribosomal protein L30 OS=Homo sapiens GN=RPL30 PE=1 SV=2	12.78	17.5	158.3
sp|P62899|RL31_HUMAN	RPL31	60S ribosomal protein L31 OS=Homo sapiens GN=RPL31 PE=1 SV=1	14.45	10.2	36.4
sp|P62910|RL32_HUMAN	RPL32	60S ribosomal protein L32 OS=Homo sapiens GN=RPL32 PE=1 SV=2	15.85	50	46.7
sp|P42766|RL35_HUMAN	RPL35	60S ribosomal protein L35 OS=Homo sapiens GN=RPL35 PE=1 SV=2	14.54	9.3	179.2
sp|P18077|RL35A_HUMAN	RPL35A	60S ribosomal protein L35a OS=Homo sapiens GN=RPL35A PE=1 SV=2	12.53	7.1	28.2
sp|Q9Y3U8|RL36_HUMAN	RPL36	60S ribosomal protein L36 OS=Homo sapiens GN=RPL36 PE=1 SV=3	12.25	48.2	15.2
sp|P61513|RL37A_HUMAN	RPL37A	60S ribosomal protein L37a OS=Homo sapiens GN=RPL37A PE=1 SV=2	10.27	96.4	181.8
sp|P63173|RL38_HUMAN	RPL38	60S ribosomal protein L38 OS=Homo sapiens GN=RPL38 PE=1 SV=2	8.21	60	75.3
sp|P36578|RL4_HUMAN	RPL4	60S ribosomal protein L4 OS=Homo sapiens GN=RPL4 PE=1 SV=5	47.67	352.9	365.9
sp|P46777|RL5_HUMAN	RPL5	60S ribosomal protein L5 OS=Homo sapiens GN=RPL5 PE=1 SV=3	34.34	81.3	204.5
sp|Q02878|RL6_HUMAN	RPL6	60S ribosomal protein L6 OS=Homo sapiens GN=RPL6 PE=1 SV=3	32.71	51.3	146.2
sp|P18124|RL7_HUMAN	RPL7	60S ribosomal protein L7 OS=Homo sapiens GN=RPL7 PE=1 SV=1	29.21	64	560
sp|P62424|RL7A_HUMAN	RPL7A	60S ribosomal protein L7a OS=Homo sapiens GN=RPL7A PE=1 SV=2	29.98	72.4	242.4
sp|P62917|RL8_HUMAN	RPL8	60S ribosomal protein L8 OS=Homo sapiens GN=RPL8 PE=1 SV=2	28.01	6.3	131.8
sp|P32969|RL9_HUMAN	RPL9	60S ribosomal protein L9 OS=Homo sapiens GN=RPL9 PE=1 SV=1	21.85	22.1	88.2
sp|P05388|RLA0_HUMAN	RPLP0	60S acidic ribosomal protein P0 OS=Homo sapiens GN=RPLP0 PE=1 SV=1	34.25	56.3	191
sp|Q8NHW5|RLA0L_HUMAN	RPLP0P6	60S acidic ribosomal protein P0-like OS=Homo sapiens GN=RPLP0P6 PE=5 SV=1	34.34	33.3	127.3
sp|P05386|RLA1_HUMAN	RPLP1	60S acidic ribosomal protein P1 OS=Homo sapiens GN=RPLP1 PE=1 SV=1	11.51	16.7	206.9
sp|P05387|RLA2_HUMAN	RPLP2	60S acidic ribosomal protein P2 OS=Homo sapiens GN=RPLP2 PE=1 SV=1	11.66	15.6	67.7
sp|P04843|RPN1_HUMAN	RPN1	Dolichyl-diphosphooligosaccharide--protein glycosyltransferase subunit 1 OS=Homo sapiens GN=RPN1 PE=1 SV=1	68.53	2.8	19.5
sp|P04844|RPN2_HUMAN	RPN2	Dolichyl-diphosphooligosaccharide--protein glycosyltransferase subunit 2 OS=Homo sapiens GN=RPN2 PE=1 SV=3	69.24	7.7	31.1
sp|P46783|RS10_HUMAN	RPS10	40S ribosomal protein S10 OS=Homo sapiens GN=RPS10 PE=1 SV=1	18.89	110	214.3
sp|Q9NQ39|RS10L_HUMAN	RPS10P5	Putative 40S ribosomal protein S10-like OS=Homo sapiens GN=RPS10P5 PE=5 SV=1	20.11	7.8	79.2
sp|P62280|RS11_HUMAN	RPS11	40S ribosomal protein S11 OS=Homo sapiens GN=RPS11 PE=1 SV=3	18.42	21.4	23.8
sp|P25398|RS12_HUMAN	RPS12	40S ribosomal protein S12 OS=Homo sapiens GN=RPS12 PE=1 SV=3	14.51	53.6	5.6
sp|P62277|RS13_HUMAN	RPS13	40S ribosomal protein S13 OS=Homo sapiens GN=RPS13 PE=1 SV=2	17.21	20.9	52.7
sp|P62263|RS14_HUMAN	RPS14	40S ribosomal protein S14 OS=Homo sapiens GN=RPS14 PE=1 SV=3	16.26	14.3	123.5
sp|P62841|RS15_HUMAN	RPS15	40S ribosomal protein S15 OS=Homo sapiens GN=RPS15 PE=1 SV=2	17.03	37.5	6.9
sp|P62244|RS15A_HUMAN	RPS15A	40S ribosomal protein S15a OS=Homo sapiens GN=RPS15A PE=1 SV=2	14.83	3.2	276.9
sp|P62249|RS16_HUMAN	RPS16	40S ribosomal protein S16 OS=Homo sapiens GN=RPS16 PE=1 SV=2	16.44	25	171.4
sp|P08708|RS17_HUMAN	RPS17	40S ribosomal protein S17 OS=Homo sapiens GN=RPS17 PE=1 SV=2	15.54	25.3	74.3
sp|P62269|RS18_HUMAN	RPS18	40S ribosomal protein S18 OS=Homo sapiens GN=RPS18 PE=1 SV=3	17.71	40	108.3
sp|P39019|RS19_HUMAN	RPS19	40S ribosomal protein S19 OS=Homo sapiens GN=RPS19 PE=1 SV=2	16.05	10.8	40
sp|P15880|RS2_HUMAN	RPS2	40S ribosomal protein S2 OS=Homo sapiens GN=RPS2 PE=1 SV=2	31.3	57.5	222.2
sp|P60866|RS20_HUMAN	RPS20	40S ribosomal protein S20 OS=Homo sapiens GN=RPS20 PE=1 SV=1	13.36	6	94.6
sp|P63220|RS21_HUMAN	RPS21	40S ribosomal protein S21 OS=Homo sapiens GN=RPS21 PE=1 SV=1	9.11	7.3	59.6
sp|P62266|RS23_HUMAN	RPS23	40S ribosomal protein S23 OS=Homo sapiens GN=RPS23 PE=1 SV=3	15.8	43.1	43.9
sp|P62847|RS24_HUMAN	RPS24	40S ribosomal protein S24 OS=Homo sapiens GN=RPS24 PE=1 SV=1	15.41	60	100
sp|P62851|RS25_HUMAN	RPS25	40S ribosomal protein S25 OS=Homo sapiens GN=RPS25 PE=1 SV=1	13.73	9.8	54.2
sp|P62854|RS26_HUMAN	RPS26	40S ribosomal protein S26 OS=Homo sapiens GN=RPS26 PE=1 SV=3	13.01	15.8	97
sp|Q5JNZ5|RS26L_HUMAN	RPS26P11	Putative 40S ribosomal protein S26-like 1 OS=Homo sapiens GN=RPS26P11 PE=5 SV=1	12.99	7.2	27.1
sp|P42677|RS27_HUMAN	RPS27	40S ribosomal protein S27 OS=Homo sapiens GN=RPS27 PE=1 SV=3	9.45	24.2	45
sp|P62857|RS28_HUMAN	RPS28	40S ribosomal protein S28 OS=Homo sapiens GN=RPS28 PE=1 SV=1	7.84	21.1	52.7
sp|P62273|RS29_HUMAN	RPS29	40S ribosomal protein S29 OS=Homo sapiens GN=RPS29 PE=1 SV=2	6.67	27.6	20
tr|E9PJN9|E9PJN9_HUMAN	RPS3	40S ribosomal protein S3 (Fragment) OS=Homo sapiens GN=RPS3 PE=1 SV=1	3.81	8.7	17.9
sp|P23396|RS3_HUMAN	RPS3	40S ribosomal protein S3 OS=Homo sapiens GN=RPS3 PE=1 SV=2	26.67	13.3	20.5
sp|P61247|RS3A_HUMAN	RPS3A	40S ribosomal protein S3a OS=Homo sapiens GN=RPS3A PE=1 SV=2	29.93	28.4	200
sp|P62701|RS4X_HUMAN	RPS4X	40S ribosomal protein S4 X isoform OS=Homo sapiens GN=RPS4X PE=1 SV=2	29.58	30	75
sp|P22090|RS4Y1_HUMAN	RPS4Y1	40S ribosomal protein S4 Y isoform 1 OS=Homo sapiens GN=RPS4Y1 PE=1 SV=2	29.44	10	37.8
sp|P46782|RS5_HUMAN	RPS5	40S ribosomal protein S5 OS=Homo sapiens GN=RPS5 PE=1 SV=4	22.86	36.9	62.5
sp|P62753|RS6_HUMAN	RPS6	40S ribosomal protein S6 OS=Homo sapiens GN=RPS6 PE=1 SV=1	28.66	35.6	100
sp|P62081|RS7_HUMAN	RPS7	40S ribosomal protein S7 OS=Homo sapiens GN=RPS7 PE=1 SV=1	22.11	35.3	156.3
sp|P62241|RS8_HUMAN	RPS8	40S ribosomal protein S8 OS=Homo sapiens GN=RPS8 PE=1 SV=2	24.19	20.5	100
sp|P46781|RS9_HUMAN	RPS9	40S ribosomal protein S9 OS=Homo sapiens GN=RPS9 PE=1 SV=3	22.58	115.4	141.2
sp|P08865|RSSA_HUMAN	RPSA	40S ribosomal protein SA OS=Homo sapiens GN=RPSA PE=1 SV=4	32.83	21.1	51.7
sp|Q9P2E9|RRBP1_HUMAN	RRBP1	Ribosome-binding protein 1 OS=Homo sapiens GN=RRBP1 PE=1 SV=4	152.38	2	33.3
sp|Q14684|RRP1B_HUMAN	RRP1B	Ribosomal RNA processing protein 1 homolog B OS=Homo sapiens GN=RRP1B PE=1 SV=3	84.38	7.7	6.8
sp|Q15050|RRS1_HUMAN	RRS1	Ribosome biogenesis regulatory protein homolog OS=Homo sapiens GN=RRS1 PE=1 SV=2	41.17	2.2	23.9
sp|O76021|RL1D1_HUMAN	RSL1D1	Ribosomal L1 domain-containing protein 1 OS=Homo sapiens GN=RSL1D1 PE=1 SV=3	54.94	1	1
sp|Q9Y3I0|RTCB_HUMAN	RTCB	tRNA-splicing ligase RtcB homolog OS=Homo sapiens GN=RTCB PE=1 SV=1	55.17	306.3	2.2
sp|Q13761|RUNX3_HUMAN	RUNX3	Runt-related transcription factor 3 OS=Homo sapiens GN=RUNX3 PE=1 SV=2	44.33	8	1
sp|Q9Y265|RUVB1_HUMAN	RUVBL1	RuvB-like 1 OS=Homo sapiens GN=RUVBL1 PE=1 SV=1	50.2	2.4	18.4
sp|Q9Y230|RUVB2_HUMAN	RUVBL2	RuvB-like 2 OS=Homo sapiens GN=RUVBL2 PE=1 SV=3	51.12	7.5	14.7
sp|Q15424|SAFB1_HUMAN	SAFB	Scaffold attachment factor B1 OS=Homo sapiens GN=SAFB PE=1 SV=4	102.58	106.8	21.4
sp|Q14151|SAFB2_HUMAN	SAFB2	Scaffold attachment factor B2 OS=Homo sapiens GN=SAFB2 PE=1 SV=1	107.41	2.3	11.2
sp|Q9Y512|SAM50_HUMAN	SAMM50	Sorting and assembly machinery component 50 homolog OS=Homo sapiens GN=SAMM50 PE=1 SV=3	51.94	1.5	20.8
sp|Q8N9R8|SCAI_HUMAN	SCAI	Protein SCAI OS=Homo sapiens GN=SCAI PE=1 SV=2	70.35	1	1
sp|Q6P3W7|SCYL2_HUMAN	SCYL2	SCY1-like protein 2 OS=Homo sapiens GN=SCYL2 PE=1 SV=1	103.64	1	1
sp|Q8NC51|PAIRB_HUMAN	SERBP1	Plasminogen activator inhibitor 1 RNA-binding protein OS=Homo sapiens GN=SERBP1 PE=1 SV=2	44.94	9.4	103.4
tr|H7C0N4|H7C0N4_HUMAN	SF1	Splicing factor 1 (Fragment) OS=Homo sapiens GN=SF1 PE=1 SV=1	18.74	1	28.8
sp|Q15637|SF01_HUMAN	SF1	Splicing factor 1 OS=Homo sapiens GN=SF1 PE=1 SV=4	68.29	550	400
sp|Q15459|SF3A1_HUMAN	SF3A1	Splicing factor 3A subunit 1 OS=Homo sapiens GN=SF3A1 PE=1 SV=1	88.83	1	7.9
sp|Q13435|SF3B2_HUMAN	SF3B2	Splicing factor 3B subunit 2 OS=Homo sapiens GN=SF3B2 PE=1 SV=2	100.16	11.3	4.3
sp|Q15393|SF3B3_HUMAN	SF3B3	Splicing factor 3B subunit 3 OS=Homo sapiens GN=SF3B3 PE=1 SV=4	135.49	2.4	10
sp|P23246|SFPQ_HUMAN	SFPQ	Splicing factor proline- and glutamine-rich OS=Homo sapiens GN=SFPQ PE=1 SV=2	76.1	4.6	16
sp|P42285|SK2L2_HUMAN	SKIV2L2	Superkiller viralicidic activity 2-like 2 OS=Homo sapiens GN=SKIV2L2 PE=1 SV=3	117.73	1.9	225
sp|P63208|SKP1_HUMAN	SKP1	S-phase kinase-associated protein 1 OS=Homo sapiens GN=SKP1 PE=1 SV=2	18.65	17.3	9
sp|Q00325|MPCP_HUMAN	SLC25A3	Phosphate carrier protein mitochondrial OS=Homo sapiens GN=SLC25A3 PE=1 SV=2	40.07	17.4	1
sp|P05141|ADT2_HUMAN	SLC25A5	ADP/ATP translocase 2 OS=Homo sapiens GN=SLC25A5 PE=1 SV=7	32.83	29.3	1
sp|P12236|ADT3_HUMAN	SLC25A6	ADP/ATP translocase 3 OS=Homo sapiens GN=SLC25A6 PE=1 SV=4	32.85	26.9	84.6
sp|Q7Z7L1|SLN11_HUMAN	SLFN11	Schlafen family member 11 OS=Homo sapiens GN=SLFN11 PE=1 SV=2	102.77	1	1
sp|Q12824|SNF5_HUMAN	SMARCB1	SWI/SNF-related matrix-associated actin-dependent regulator of chromatin subfamily B member 1 OS=Homo sapiens GN=SMARCB1 PE=1 SV=2	44.11	4.7	6.7
sp|Q8TAQ2|SMRC2_HUMAN	SMARCC2	SWI/SNF complex subunit SMARCC2 OS=Homo sapiens GN=SMARCC2 PE=1 SV=1	132.8	19.4	3.1
sp|O00161|SNP23_HUMAN	SNAP23	Synaptosomal-associated protein 23 OS=Homo sapiens GN=SNAP23 PE=1 SV=1	23.34	1	1
sp|O75643|U520_HUMAN	SNRNP200	U5 small nuclear ribonucleoprotein 200 kDa helicase OS=Homo sapiens GN=SNRNP200 PE=1 SV=2	244.35	9.4	28
sp|Q96DI7|SNR40_HUMAN	SNRNP40	U5 small nuclear ribonucleoprotein 40 kDa protein OS=Homo sapiens GN=SNRNP40 PE=1 SV=1	39.29	3.1	22.4
sp|P09012|SNRPA_HUMAN	SNRPA	U1 small nuclear ribonucleoprotein A OS=Homo sapiens GN=SNRPA PE=1 SV=3	31.26	5.4	30.6
sp|P09661|RU2A_HUMAN	SNRPA1	U2 small nuclear ribonucleoprotein A' OS=Homo sapiens GN=SNRPA1 PE=1 SV=2	28.4	1.6	2.5
sp|P14678|RSMB_HUMAN	SNRPB	Small nuclear ribonucleoprotein-associated proteins B and B' OS=Homo sapiens GN=SNRPB PE=1 SV=2	24.59	28.6	100
sp|P62314|SMD1_HUMAN	SNRPD1	Small nuclear ribonucleoprotein Sm D1 OS=Homo sapiens GN=SNRPD1 PE=1 SV=1	13.27	15.8	21.1
sp|P62316|SMD2_HUMAN	SNRPD2	Small nuclear ribonucleoprotein Sm D2 OS=Homo sapiens GN=SNRPD2 PE=1 SV=1	13.52	11	12.2
sp|P62318|SMD3_HUMAN	SNRPD3	Small nuclear ribonucleoprotein Sm D3 OS=Homo sapiens GN=SNRPD3 PE=1 SV=1	13.91	7.6	9.8
sp|P62304|RUXE_HUMAN	SNRPE	Small nuclear ribonucleoprotein E OS=Homo sapiens GN=SNRPE PE=1 SV=1	10.8	16.4	36.9
sp|A8MWD9|RUXGL_HUMAN	SNRPGP15	Putative small nuclear ribonucleoprotein G-like protein 15 OS=Homo sapiens GN=SNRPGP15 PE=5 SV=2	8.54	13.9	16.4
sp|P55769|NH2L1_HUMAN	SNU13	NHP2-like protein 1 OS=Homo sapiens GN=SNU13 PE=1 SV=3	14.16	6.4	10.6
sp|P48431|SOX2_HUMAN	SOX2	Transcription factor SOX-2 OS=Homo sapiens GN=SOX2 PE=1 SV=1	34.29	1	1
sp|O76094|SRP72_HUMAN	SRP72	Signal recognition particle subunit SRP72 OS=Homo sapiens GN=SRP72 PE=1 SV=3	74.56	35.3	18.7
sp|P78362|SRPK2_HUMAN	SRPK2	SRSF protein kinase 2 OS=Homo sapiens GN=SRPK2 PE=1 SV=3	77.48	1	1
sp|Q9Y5M8|SRPRB_HUMAN	SRPRB	Signal recognition particle receptor subunit beta OS=Homo sapiens GN=SRPRB PE=1 SV=3	29.68	3.7	1
sp|Q07955|SRSF1_HUMAN	SRSF1	Serine/arginine-rich splicing factor 1 OS=Homo sapiens GN=SRSF1 PE=1 SV=2	27.73	1	3
sp|O75494|SRS10_HUMAN	SRSF10	Serine/arginine-rich splicing factor 10 OS=Homo sapiens GN=SRSF10 PE=1 SV=1	31.28	17.1	296.6
sp|Q8WXF0|SRS12_HUMAN	SRSF12	Serine/arginine-rich splicing factor 12 OS=Homo sapiens GN=SRSF12 PE=2 SV=1	30.49	13.9	200
sp|Q01130|SRSF2_HUMAN	SRSF2	Serine/arginine-rich splicing factor 2 OS=Homo sapiens GN=SRSF2 PE=1 SV=4	25.46	1	16.7
sp|Q13243|SRSF5_HUMAN	SRSF5	Serine/arginine-rich splicing factor 5 OS=Homo sapiens GN=SRSF5 PE=1 SV=1	31.25	1.9	8.6
sp|Q16629|SRSF7_HUMAN	SRSF7	Serine/arginine-rich splicing factor 7 OS=Homo sapiens GN=SRSF7 PE=1 SV=1	27.35	4.4	16.9
sp|Q13242|SRSF9_HUMAN	SRSF9	Serine/arginine-rich splicing factor 9 OS=Homo sapiens GN=SRSF9 PE=1 SV=1	25.53	68.1	13.3
sp|Q04837|SSBP_HUMAN	SSBP1	Single-stranded DNA-binding protein mitochondrial OS=Homo sapiens GN=SSBP1 PE=1 SV=1	17.25	5.2	1.9
sp|Q08945|SSRP1_HUMAN	SSRP1	FACT complex subunit SSRP1 OS=Homo sapiens GN=SSRP1 PE=1 SV=1	81.02	1	9.8
sp|O95793|STAU1_HUMAN	STAU1	Double-stranded RNA-binding protein Staufen homolog 1 OS=Homo sapiens GN=STAU1 PE=1 SV=2	63.14	26.4	675
sp|Q9NUL3|STAU2_HUMAN	STAU2	Double-stranded RNA-binding protein Staufen homolog 2 OS=Homo sapiens GN=STAU2 PE=1 SV=1	62.6	16	300
sp|Q96SI9|STRBP_HUMAN	STRBP	Spermatid perinuclear RNA-binding protein OS=Homo sapiens GN=STRBP PE=1 SV=1	73.61	47.6	35
sp|Q8IX01|SUGP2_HUMAN	SUGP2	SURP and G-patch domain-containing protein 2 OS=Homo sapiens GN=SUGP2 PE=1 SV=2	120.13	1	3
sp|Q9Y5B9|SP16H_HUMAN	SUPT16H	FACT complex subunit SPT16 OS=Homo sapiens GN=SUPT16H PE=1 SV=1	119.84	1	12.7
sp|O60506|HNRPQ_HUMAN	SYNCRIP	Heterogeneous nuclear ribonucleoprotein Q OS=Homo sapiens GN=SYNCRIP PE=1 SV=2	69.56	172.4	666.7
sp|Q92804|RBP56_HUMAN	TAF15	TATA-binding protein-associated factor 2N OS=Homo sapiens GN=TAF15 PE=1 SV=1	61.79	68.4	68.8
sp|Q13148|TADBP_HUMAN	TARDBP	TAR DNA-binding protein 43 OS=Homo sapiens GN=TARDBP PE=1 SV=1	44.71	320	215.2
sp|Q9UGU0|TCF20_HUMAN	TCF20	Transcription factor 20 OS=Homo sapiens GN=TCF20 PE=1 SV=3	211.64	3.3	27.3
sp|P31483|TIA1_HUMAN	TIA1	Nucleolysin TIA-1 isoform p40 OS=Homo sapiens GN=TIA1 PE=1 SV=3	42.94	3061.2	73.5
sp|Q01085|TIAR_HUMAN	TIAL1	Nucleolysin TIAR OS=Homo sapiens GN=TIAL1 PE=1 SV=1	41.56	7.3	6.9
sp|P42166|LAP2A_HUMAN	TMPO	Lamina-associated polypeptide 2 isoform alpha OS=Homo sapiens GN=TMPO PE=1 SV=2	75.45	1	7.6
sp|P42167|LAP2B_HUMAN	TMPO	Lamina-associated polypeptide 2 isoforms beta/gamma OS=Homo sapiens GN=TMPO PE=1 SV=2	50.64	1.3	24
sp|Q8NDV7|TNR6A_HUMAN	TNRC6A	Trinucleotide repeat-containing gene 6A protein OS=Homo sapiens GN=TNRC6A PE=1 SV=2	210.17	1	1
sp|Q9UPQ9|TNR6B_HUMAN	TNRC6B	Trinucleotide repeat-containing gene 6B protein OS=Homo sapiens GN=TNRC6B PE=1 SV=4	193.88	21.7	1
sp|P11387|TOP1_HUMAN	TOP1	DNA topoisomerase 1 OS=Homo sapiens GN=TOP1 PE=1 SV=2	90.67	4.1	9.7
sp|P11388|TOP2A_HUMAN	TOP2A	DNA topoisomerase 2-alpha OS=Homo sapiens GN=TOP2A PE=1 SV=3	174.28	2.2	13.7
sp|P62995|TRA2B_HUMAN	TRA2B	Transformer-2 protein homolog beta OS=Homo sapiens GN=TRA2B PE=1 SV=1	33.65	21.3	44.6
sp|Q13263|TIF1B_HUMAN	TRIM28	Transcription intermediary factor 1-beta OS=Homo sapiens GN=TRIM28 PE=1 SV=5	88.49	5	22.7
sp|Q14669|TRIPC_HUMAN	TRIP12	E3 ubiquitin-protein ligase TRIP12 OS=Homo sapiens GN=TRIP12 PE=1 SV=1	220.3	2.9	2
sp|Q9BQE3|TBA1C_HUMAN	TUBA1C	Tubulin alpha-1C chain OS=Homo sapiens GN=TUBA1C PE=1 SV=1	49.86	16.5	50.8
sp|P07437|TBB5_HUMAN	TUBB	Tubulin beta chain OS=Homo sapiens GN=TUBB PE=1 SV=2	49.64	35.9	111.8
sp|P68371|TBB4B_HUMAN	TUBB4B	Tubulin beta-4B chain OS=Homo sapiens GN=TUBB4B PE=1 SV=1	49.8	26.4	260.9
sp|P62987|RL40_HUMAN	UBA52	Ubiquitin-60S ribosomal protein L40 OS=Homo sapiens GN=UBA52 PE=1 SV=2	14.72	6.4	12.6
sp|Q5T6F2|UBAP2_HUMAN	UBAP2	Ubiquitin-associated protein 2 OS=Homo sapiens GN=UBAP2 PE=1 SV=1	117.04	10.7	1
sp|Q14157|UBP2L_HUMAN	UBAP2L	Ubiquitin-associated protein 2-like OS=Homo sapiens GN=UBAP2L PE=1 SV=2	114.47	279.1	10967.7
sp|P17480|UBF1_HUMAN	UBTF	Nucleolar transcription factor 1 OS=Homo sapiens GN=UBTF PE=1 SV=1	89.35	25.9	1.6
sp|Q92900|RENT1_HUMAN	UPF1	Regulator of nonsense transcripts 1 OS=Homo sapiens GN=UPF1 PE=1 SV=2	124.27	153.3	32.5
sp|Q9GZS3|WDR61_HUMAN	WDR61	WD repeat-containing protein 61 OS=Homo sapiens GN=WDR61 PE=1 SV=1	33.56	4.5	10
sp|P13010|XRCC5_HUMAN	XRCC5	X-ray repair cross-complementing protein 5 OS=Homo sapiens GN=XRCC5 PE=1 SV=3	82.65	15	14.5
sp|P12956|XRCC6_HUMAN	XRCC6	X-ray repair cross-complementing protein 6 OS=Homo sapiens GN=XRCC6 PE=1 SV=2	69.8	2.3	20
sp|Q8IZH2|XRN1_HUMAN	XRN1	5'-3' exoribonuclease 1 OS=Homo sapiens GN=XRN1 PE=1 SV=1	193.98	1	1
sp|Q9H0D6|XRN2_HUMAN	XRN2	5'-3' exoribonuclease 2 OS=Homo sapiens GN=XRN2 PE=1 SV=1	108.51	115.4	19.1
sp|P67809|YBOX1_HUMAN	YBX1	Nuclease-sensitive element-binding protein 1 OS=Homo sapiens GN=YBX1 PE=1 SV=3	35.9	13	129
sp|P16989|YBOX3_HUMAN	YBX3	Y-box-binding protein 3 OS=Homo sapiens GN=YBX3 PE=1 SV=4	40.07	20	85.7
sp|P49750|YLPM1_HUMAN	YLPM1	YLP motif-containing protein 1 OS=Homo sapiens GN=YLPM1 PE=1 SV=3	219.85	127.4	60.7
sp|Q9BYJ9|YTHD1_HUMAN	YTHDF1	YTH domain-containing family protein 1 OS=Homo sapiens GN=YTHDF1 PE=1 SV=1	60.84	45	39
sp|Q9Y5A9|YTHD2_HUMAN	YTHDF2	YTH domain-containing family protein 2 OS=Homo sapiens GN=YTHDF2 PE=1 SV=2	62.3	38	28.1
sp|Q7Z739|YTHD3_HUMAN	YTHDF3	YTH domain-containing family protein 3 OS=Homo sapiens GN=YTHDF3 PE=1 SV=1	63.82	3404.3	51.6
sp|Q9NUD5|ZCHC3_HUMAN	ZCCHC3	Zinc finger CCHC domain-containing protein 3 OS=Homo sapiens GN=ZCCHC3 PE=1 SV=1	43.59	25.8	80.8
sp|Q6NZY4|ZCHC8_HUMAN	ZCCHC8	Zinc finger CCHC domain-containing protein 8 OS=Homo sapiens GN=ZCCHC8 PE=1 SV=2	78.53	189.7	82.4
sp|Q96KR1|ZFR_HUMAN	ZFR	Zinc finger RNA-binding protein OS=Homo sapiens GN=ZFR PE=1 SV=2	116.94	66.7	32.2
sp|O95409|ZIC2_HUMAN	ZIC2	Zinc finger protein ZIC 2 OS=Homo sapiens GN=ZIC2 PE=1 SV=2	54.97	1	22.2
sp|Q9H2Y7|ZN106_HUMAN	ZNF106	Zinc finger protein 106 OS=Homo sapiens GN=ZNF106 PE=1 SV=1	208.75	1	1
sp|Q5BKZ1|ZN326_HUMAN	ZNF326	DBIRD complex subunit ZNF326 OS=Homo sapiens GN=ZNF326 PE=1 SV=2	65.61	587	1250
sp|O15014|ZN609_HUMAN	ZNF609	Zinc finger protein 609 OS=Homo sapiens GN=ZNF609 PE=1 SV=2	151.1	1	21.3

## Sheet: NCI-H446 cells
reference	Gene Symbol	Annotation	MWT(kDa)	NCI-H446_rep1 (relative value of sum intensity of the peptides)	NCI-H446_rep2 (relative value of sum intensity of the peptides)
sp|Q8NE71|ABCF1_HUMAN	ABCF1	ATP-binding cassette sub-family F member 1 OS=Homo sapiens GN=ABCF1 PE=1 SV=2	95.87	10.7	11.4
sp|P62736|ACTA_HUMAN	ACTA2	Actin aortic smooth muscle OS=Homo sapiens GN=ACTA2 PE=1 SV=1	41.98	1.4	4.5
sp|P63261|ACTG_HUMAN	ACTG1	Actin cytoplasmic 2 OS=Homo sapiens GN=ACTG1 PE=1 SV=1	41.77	1.3	4.8
sp|P55265|DSRAD_HUMAN	ADAR	Double-stranded RNA-specific adenosine deaminase OS=Homo sapiens GN=ADAR PE=1 SV=4	135.98	74.2	150.8
sp|Q9UKV8|AGO2_HUMAN	AGO2	Protein argonaute-2 OS=Homo sapiens GN=AGO2 PE=1 SV=3	97.15	1	1
sp|Q5TGY3|AHDC1_HUMAN	AHDC1	AT-hook DNA-binding motif-containing protein 1 OS=Homo sapiens GN=AHDC1 PE=1 SV=1	168.24	6.4	365.9
sp|O95831|AIFM1_HUMAN	AIFM1	Apoptosis-inducing factor 1 mitochondrial OS=Homo sapiens GN=AIFM1 PE=1 SV=1	66.86	3.2	11.8
sp|O43823|AKAP8_HUMAN	AKAP8	A-kinase anchor protein 8 OS=Homo sapiens GN=AKAP8 PE=1 SV=1	76.06	1866.7	38.9
tr|V9GZ50|V9GZ50_HUMAN	AKAP8L	A kinase (PRKA) anchor protein 8-like isoform CRA_c OS=Homo sapiens GN=AKAP8L PE=1 SV=1	47.31	1	1
sp|Q9ULX6|AKP8L_HUMAN	AKAP8L	A-kinase anchor protein 8-like OS=Homo sapiens GN=AKAP8L PE=1 SV=3	71.6	6.3	863
sp|Q86V81|THOC4_HUMAN	ALYREF	THO complex subunit 4 OS=Homo sapiens GN=ALYREF PE=1 SV=3	26.87	4.5	5.3
sp|O75179|ANR17_HUMAN	ANKRD17	Ankyrin repeat domain-containing protein 17 OS=Homo sapiens GN=ANKRD17 PE=1 SV=3	274.09	1	1
sp|P63010|AP2B1_HUMAN	AP2B1	AP-2 complex subunit beta OS=Homo sapiens GN=AP2B1 PE=1 SV=1	104.49	1	1
sp|Q92974|ARHG2_HUMAN	ARHGEF2	Rho guanine nucleotide exchange factor 2 OS=Homo sapiens GN=ARHGEF2 PE=1 SV=4	111.47	14.5	50
sp|Q9NVI7|ATD3A_HUMAN	ATAD3A	ATPase family AAA domain-containing protein 3A OS=Homo sapiens GN=ATAD3A PE=1 SV=2	71.32	15.1	19
sp|Q5T9A4|ATD3B_HUMAN	ATAD3B	ATPase family AAA domain-containing protein 3B OS=Homo sapiens GN=ATAD3B PE=1 SV=1	72.53	5.4	8.5
sp|Q9UBB4|ATX10_HUMAN	ATXN10	Ataxin-10 OS=Homo sapiens GN=ATXN10 PE=1 SV=1	53.45	16.9	1
sp|Q99700|ATX2_HUMAN	ATXN2	Ataxin-2 OS=Homo sapiens GN=ATXN2 PE=1 SV=2	140.2	1.5	1.2
sp|O95429|BAG4_HUMAN	BAG4	BAG family molecular chaperone regulator 4 OS=Homo sapiens GN=BAG4 PE=1 SV=1	49.56	1	85.5
sp|O75531|BAF_HUMAN	BANF1	Barrier-to-autointegration factor OS=Homo sapiens GN=BANF1 PE=1 SV=1	10.05	4.8	282.1
sp|Q9P287|BCCIP_HUMAN	BCCIP	BRCA2 and CDKN1A-interacting protein OS=Homo sapiens GN=BCCIP PE=1 SV=1	35.96	1	1
sp|Q8TDN6|BRX1_HUMAN	BRIX1	Ribosome biogenesis protein BRX1 homolog OS=Homo sapiens GN=BRIX1 PE=1 SV=2	41.37	34.4	5.9
tr|A0A0B4J220|A0A0B4J220_HUMAN	C11orf98	Chromosome 11 open reading frame 48 isoform CRA_c OS=Homo sapiens GN=C11orf98 PE=1 SV=1	14.23	1	3.2
sp|Q9Y224|CN166_HUMAN	C14orf166	UPF0568 protein C14orf166 OS=Homo sapiens GN=C14orf166 PE=1 SV=1	28.05	263.2	1062.5
sp|Q9BRJ6|CG050_HUMAN	C7orf50	Uncharacterized protein C7orf50 OS=Homo sapiens GN=C7orf50 PE=1 SV=1	22.07	24.5	26.4
sp|P54289|CA2D1_HUMAN	CACNA2D1	Voltage-dependent calcium channel subunit alpha-2/delta-1 OS=Homo sapiens GN=CACNA2D1 PE=1 SV=3	124.49	4	1
sp|Q14444|CAPR1_HUMAN	CAPRIN1	Caprin-1 OS=Homo sapiens GN=CAPRIN1 PE=1 SV=2	78.32	6.9	18.5
sp|P52907|CAZA1_HUMAN	CAPZA1	F-actin-capping protein subunit alpha-1 OS=Homo sapiens GN=CAPZA1 PE=1 SV=3	32.9	2	1
sp|Q13185|CBX3_HUMAN	CBX3	Chromobox protein homolog 3 OS=Homo sapiens GN=CBX3 PE=1 SV=4	20.8	3.4	2.1
sp|P45973|CBX5_HUMAN	CBX5	Chromobox protein homolog 5 OS=Homo sapiens GN=CBX5 PE=1 SV=1	22.21	7.3	1
sp|O15446|RPA34_HUMAN	CD3EAP	DNA-directed RNA polymerase I subunit RPA34 OS=Homo sapiens GN=CD3EAP PE=1 SV=1	54.95	6.1	3.7
sp|Q99459|CDC5L_HUMAN	CDC5L	Cell division cycle 5-like protein OS=Homo sapiens GN=CDC5L PE=1 SV=2	92.19	3.7	9.3
sp|Q9NXV6|CARF_HUMAN	CDKN2AIP	CDKN2A-interacting protein OS=Homo sapiens GN=CDKN2AIP PE=1 SV=3	61.09	1	3.2
sp|Q15517|CDSN_HUMAN	CDSN	Corneodesmosin OS=Homo sapiens GN=CDSN PE=1 SV=3	51.49	4.5	6.3
sp|Q92879|CELF1_HUMAN	CELF1	CUGBP Elav-like family member 1 OS=Homo sapiens GN=CELF1 PE=1 SV=2	52.03	11.4	1
sp|Q9NX63|MIC19_HUMAN	CHCHD3	MICOS complex subunit MIC19 OS=Homo sapiens GN=CHCHD3 PE=1 SV=1	26.14	1	12.9
sp|Q12873|CHD3_HUMAN	CHD3	Chromodomain-helicase-DNA-binding protein 3 OS=Homo sapiens GN=CHD3 PE=1 SV=3	226.45	1	1
sp|Q9P2D1|CHD7_HUMAN	CHD7	Chromodomain-helicase-DNA-binding protein 7 OS=Homo sapiens GN=CHD7 PE=1 SV=3	335.72	1	8.5
sp|Q8IWX8|CHERP_HUMAN	CHERP	Calcium homeostasis endoplasmic reticulum protein OS=Homo sapiens GN=CHERP PE=1 SV=3	103.64	1	10
sp|Q9Y3Y2|CHTOP_HUMAN	CHTOP	Chromatin target of PRMT1 protein OS=Homo sapiens GN=CHTOP PE=1 SV=2	26.38	1	22.2
sp|Q14011|CIRBP_HUMAN	CIRBP	Cold-inducible RNA-binding protein OS=Homo sapiens GN=CIRBP PE=1 SV=1	18.64	22.7	117.2
sp|Q9ULV3|CIZ1_HUMAN	CIZ1	Cip1-interacting zinc finger protein OS=Homo sapiens GN=CIZ1 PE=1 SV=2	99.98	1	1
sp|Q07065|CKAP4_HUMAN	CKAP4	Cytoskeleton-associated protein 4 OS=Homo sapiens GN=CKAP4 PE=1 SV=2	65.98	2.8	6.9
sp|Q00610|CLH1_HUMAN	CLTC	Clathrin heavy chain 1 OS=Homo sapiens GN=CLTC PE=1 SV=5	191.49	3.7	63.4
sp|Q13616|CUL1_HUMAN	CUL1	Cullin-1 OS=Homo sapiens GN=CUL1 PE=1 SV=2	89.62	1	1
sp|P14868|SYDC_HUMAN	DARS	Aspartate--tRNA ligase cytoplasmic OS=Homo sapiens GN=DARS PE=1 SV=2	57.1	24.5	20.5
sp|Q96EP5|DAZP1_HUMAN	DAZAP1	DAZ-associated protein 1 OS=Homo sapiens GN=DAZAP1 PE=1 SV=1	43.36	558.8	9.1
sp|Q16643|DREB_HUMAN	DBN1	Drebrin OS=Homo sapiens GN=DBN1 PE=1 SV=4	71.39	1	1.6
sp|P39656|OST48_HUMAN	DDOST	Dolichyl-diphosphooligosaccharide--protein glycosyltransferase 48 kDa subunit OS=Homo sapiens GN=DDOST PE=1 SV=4	50.77	1	14.3
sp|Q96HY6|DDRGK_HUMAN	DDRGK1	DDRGK domain-containing protein 1 OS=Homo sapiens GN=DDRGK1 PE=1 SV=2	35.59	2.9	30.3
sp|Q92499|DDX1_HUMAN	DDX1	ATP-dependent RNA helicase DDX1 OS=Homo sapiens GN=DDX1 PE=1 SV=2	82.38	631.6	2.1
sp|Q92841|DDX17_HUMAN	DDX17	Probable ATP-dependent RNA helicase DDX17 OS=Homo sapiens GN=DDX17 PE=1 SV=2	80.22	638.9	928.6
sp|Q9NVP1|DDX18_HUMAN	DDX18	ATP-dependent RNA helicase DDX18 OS=Homo sapiens GN=DDX18 PE=1 SV=2	75.36	2.4	20.8
sp|Q9NR30|DDX21_HUMAN	DDX21	Nucleolar RNA helicase 2 OS=Homo sapiens GN=DDX21 PE=1 SV=5	87.29	6.9	15.5
sp|Q9GZR7|DDX24_HUMAN	DDX24	ATP-dependent RNA helicase DDX24 OS=Homo sapiens GN=DDX24 PE=1 SV=1	96.27	7.6	26.8
sp|O00148|DX39A_HUMAN	DDX39A	ATP-dependent RNA helicase DDX39A OS=Homo sapiens GN=DDX39A PE=1 SV=2	49.1	3.7	4.7
sp|O00571|DDX3X_HUMAN	DDX3X	ATP-dependent RNA helicase DDX3X OS=Homo sapiens GN=DDX3X PE=1 SV=3	73.2	837.8	182.9
sp|O15523|DDX3Y_HUMAN	DDX3Y	ATP-dependent RNA helicase DDX3Y OS=Homo sapiens GN=DDX3Y PE=1 SV=2	73.11	151.9	233.3
sp|P17844|DDX5_HUMAN	DDX5	Probable ATP-dependent RNA helicase DDX5 OS=Homo sapiens GN=DDX5 PE=1 SV=1	69.1	1093.8	1076.9
sp|Q9NY93|DDX56_HUMAN	DDX56	Probable ATP-dependent RNA helicase DDX56 OS=Homo sapiens GN=DDX56 PE=1 SV=1	61.55	1	1
sp|P26196|DDX6_HUMAN	DDX6	Probable ATP-dependent RNA helicase DDX6 OS=Homo sapiens GN=DDX6 PE=1 SV=2	54.38	6.5	12.3
sp|P35659|DEK_HUMAN	DEK	Protein DEK OS=Homo sapiens GN=DEK PE=1 SV=1	42.65	1.6	1.9
sp|O43143|DHX15_HUMAN	DHX15	Pre-mRNA-splicing factor ATP-dependent RNA helicase DHX15 OS=Homo sapiens GN=DHX15 PE=1 SV=2	90.88	30.2	26.9
sp|Q7L2E3|DHX30_HUMAN	DHX30	Putative ATP-dependent RNA helicase DHX30 OS=Homo sapiens GN=DHX30 PE=1 SV=1	133.85	54	47.4
sp|Q9H2U1|DHX36_HUMAN	DHX36	ATP-dependent RNA helicase DHX36 OS=Homo sapiens GN=DHX36 PE=1 SV=2	114.69	785.7	52.4
sp|Q08211|DHX9_HUMAN	DHX9	ATP-dependent RNA helicase A OS=Homo sapiens GN=DHX9 PE=1 SV=4	140.87	155.6	173.2
sp|P56179|DLX6_HUMAN	DLX6	Homeobox protein DLX-6 OS=Homo sapiens GN=DLX6 PE=2 SV=2	19.7	1	1
sp|P68104|EF1A1_HUMAN	EEF1A1	Elongation factor 1-alpha 1 OS=Homo sapiens GN=EEF1A1 PE=1 SV=1	50.11	5.7	7.6
sp|P24534|EF1B_HUMAN	EEF1B2	Elongation factor 1-beta OS=Homo sapiens GN=EEF1B2 PE=1 SV=3	24.75	9.6	8
sp|P26641|EF1G_HUMAN	EEF1G	Elongation factor 1-gamma OS=Homo sapiens GN=EEF1G PE=1 SV=3	50.09	1	21.7
sp|P13639|EF2_HUMAN	EEF2	Elongation factor 2 OS=Homo sapiens GN=EEF2 PE=1 SV=4	95.28	23.9	84.5
sp|Q15029|U5S1_HUMAN	EFTUD2	116 kDa U5 small nuclear ribonucleoprotein component OS=Homo sapiens GN=EFTUD2 PE=1 SV=1	109.37	4.1	6.8
sp|P19525|E2AK2_HUMAN	EIF2AK2	Interferon-induced double-stranded RNA-activated protein kinase OS=Homo sapiens GN=EIF2AK2 PE=1 SV=2	62.06	1	5.4
sp|Q14152|EIF3A_HUMAN	EIF3A	Eukaryotic translation initiation factor 3 subunit A OS=Homo sapiens GN=EIF3A PE=1 SV=1	166.47	10.7	70.3
sp|Q99613|EIF3C_HUMAN	EIF3C	Eukaryotic translation initiation factor 3 subunit C OS=Homo sapiens GN=EIF3C PE=1 SV=1	105.28	1	12.9
sp|P60228|EIF3E_HUMAN	EIF3E	Eukaryotic translation initiation factor 3 subunit E OS=Homo sapiens GN=EIF3E PE=1 SV=1	52.19	23.9	41.7
sp|O00303|EIF3F_HUMAN	EIF3F	Eukaryotic translation initiation factor 3 subunit F OS=Homo sapiens GN=EIF3F PE=1 SV=1	37.54	4.2	5.5
sp|O15372|EIF3H_HUMAN	EIF3H	Eukaryotic translation initiation factor 3 subunit H OS=Homo sapiens GN=EIF3H PE=1 SV=1	39.91	1	1
sp|Q9Y262|EIF3L_HUMAN	EIF3L	Eukaryotic translation initiation factor 3 subunit L OS=Homo sapiens GN=EIF3L PE=1 SV=1	66.68	3	20.9
sp|P38919|IF4A3_HUMAN	EIF4A3	Eukaryotic initiation factor 4A-III OS=Homo sapiens GN=EIF4A3 PE=1 SV=4	46.84	6.1	17.6
sp|Q04637|IF4G1_HUMAN	EIF4G1	Eukaryotic translation initiation factor 4 gamma 1 OS=Homo sapiens GN=EIF4G1 PE=1 SV=4	175.38	3.1	1
sp|O60841|IF2P_HUMAN	EIF5B	Eukaryotic translation initiation factor 5B OS=Homo sapiens GN=EIF5B PE=1 SV=4	138.74	3.4	4.3
sp|P56537|IF6_HUMAN	EIF6	Eukaryotic translation initiation factor 6 OS=Homo sapiens GN=EIF6 PE=1 SV=1	26.58	2.8	26.8
sp|Q15717|ELAV1_HUMAN	ELAVL1	ELAV-like protein 1 OS=Homo sapiens GN=ELAVL1 PE=1 SV=2	36.07	82.6	308.5
sp|Q12926|ELAV2_HUMAN	ELAVL2	ELAV-like protein 2 OS=Homo sapiens GN=ELAVL2 PE=1 SV=2	39.48	1333.3	316.7
sp|Q14576|ELAV3_HUMAN	ELAVL3	ELAV-like protein 3 OS=Homo sapiens GN=ELAVL3 PE=2 SV=3	39.52	5.3	1
sp|P26378|ELAV4_HUMAN	ELAVL4	ELAV-like protein 4 OS=Homo sapiens GN=ELAVL4 PE=1 SV=2	41.74	2.5	6.6
sp|P15502|ELN_HUMAN	ELN	Elastin OS=Homo sapiens GN=ELN PE=1 SV=3	68.43	4.4	27.4
sp|P07814|SYEP_HUMAN	EPRS	Bifunctional glutamate/proline--tRNA ligase OS=Homo sapiens GN=EPRS PE=1 SV=5	170.48	8.5	16.5
sp|Q01844|EWS_HUMAN	EWSR1	RNA-binding protein EWS OS=Homo sapiens GN=EWSR1 PE=1 SV=1	68.44	985.5	18.1
sp|Q99502|EYA1_HUMAN	EYA1	Eyes absent homolog 1 OS=Homo sapiens GN=EYA1 PE=1 SV=2	64.55	1	1
sp|P15311|EZRI_HUMAN	EZR	Ezrin OS=Homo sapiens GN=EZR PE=1 SV=4	69.37	2.9	8.5
sp|Q8NCA5|FA98A_HUMAN	FAM98A	Protein FAM98A OS=Homo sapiens GN=FAM98A PE=1 SV=1	55.37	1	7.4
sp|Q52LJ0|FA98B_HUMAN	FAM98B	Protein FAM98B OS=Homo sapiens GN=FAM98B PE=1 SV=1	37.17	1	2.3
sp|P62861|RS30_HUMAN	FAU	40S ribosomal protein S30 OS=Homo sapiens GN=FAU PE=1 SV=1	6.64	85.3	16
sp|P22087|FBRL_HUMAN	FBL	rRNA 2'-O-methyltransferase fibrillarin OS=Homo sapiens GN=FBL PE=1 SV=2	33.76	6.1	7.9
sp|Q6UN15|FIP1_HUMAN	FIP1L1	Pre-mRNA 3'-end-processing factor FIP1 OS=Homo sapiens GN=FIP1L1 PE=1 SV=1	66.49	6.2	20
sp|P21333|FLNA_HUMAN	FLNA	Filamin-A OS=Homo sapiens GN=FLNA PE=1 SV=4	280.56	1.3	1.9
sp|O75369|FLNB_HUMAN	FLNB	Filamin-B OS=Homo sapiens GN=FLNB PE=1 SV=2	277.99	1	3
sp|Q14254|FLOT2_HUMAN	FLOT2	Flotillin-2 OS=Homo sapiens GN=FLOT2 PE=1 SV=2	47.03	2.2	3.7
sp|Q06787|FMR1_HUMAN	FMR1	Synaptic functional regulator FMR1 OS=Homo sapiens GN=FMR1 PE=1 SV=1	71.13	296.9	281.3
sp|P55317|FOXA1_HUMAN	FOXA1	Hepatocyte nuclear factor 3-alpha OS=Homo sapiens GN=FOXA1 PE=1 SV=2	49.12	1	1
sp|P55316|FOXG1_HUMAN	FOXG1	Forkhead box protein G1 OS=Homo sapiens GN=FOXG1 PE=1 SV=2	52.32	1	1
sp|Q8IY81|SPB1_HUMAN	FTSJ3	pre-rRNA processing protein FTSJ3 OS=Homo sapiens GN=FTSJ3 PE=1 SV=2	96.5	1	5.6
sp|Q96I24|FUBP3_HUMAN	FUBP3	Far upstream element-binding protein 3 OS=Homo sapiens GN=FUBP3 PE=1 SV=2	61.6	1	6
sp|P35637|FUS_HUMAN	FUS	RNA-binding protein FUS OS=Homo sapiens GN=FUS PE=1 SV=1	53.39	340	1160.5
tr|A0A0F7KYT8|A0A0F7KYT8_HUMAN	FXR1	Fragile X mental retardation autosomal homolog variant p2K OS=Homo sapiens GN=FXR1 PE=2 SV=1	76.15	16.3	1.1
sp|P51114|FXR1_HUMAN	FXR1	Fragile X mental retardation syndrome-related protein 1 OS=Homo sapiens GN=FXR1 PE=1 SV=3	69.68	69.2	112.8
sp|P51116|FXR2_HUMAN	FXR2	Fragile X mental retardation syndrome-related protein 2 OS=Homo sapiens GN=FXR2 PE=1 SV=2	74.18	53.3	14.4
sp|Q13283|G3BP1_HUMAN	G3BP1	Ras GTPase-activating protein-binding protein 1 OS=Homo sapiens GN=G3BP1 PE=1 SV=1	52.13	14.1	41
sp|Q9UN86|G3BP2_HUMAN	G3BP2	Ras GTPase-activating protein-binding protein 2 OS=Homo sapiens GN=G3BP2 PE=1 SV=2	54.09	21.1	32
sp|Q8TAE8|G45IP_HUMAN	GADD45GIP1	Growth arrest and DNA damage-inducible proteins-interacting protein 1 OS=Homo sapiens GN=GADD45GIP1 PE=1 SV=1	25.37	1	1
sp|P04406|G3P_HUMAN	GAPDH	Glyceraldehyde-3-phosphate dehydrogenase OS=Homo sapiens GN=GAPDH PE=1 SV=3	36.03	4.6	3.7
sp|Q8TEQ6|GEMI5_HUMAN	GEMIN5	Gem-associated protein 5 OS=Homo sapiens GN=GEMIN5 PE=1 SV=3	168.48	4.1	9.6
sp|Q6Y7W6|GGYF2_HUMAN	GIGYF2	GRB10-interacting GYF protein 2 OS=Homo sapiens GN=GIGYF2 PE=1 SV=1	149.98	1	29.7
sp|Q9NZM5|GSCR2_HUMAN	GLTSCR2	Glioma tumor suppressor candidate region gene 2 protein OS=Homo sapiens GN=GLTSCR2 PE=1 SV=2	54.36	1	1
sp|P08754|GNAI3_HUMAN	GNAI3	Guanine nucleotide-binding protein G(k) subunit alpha OS=Homo sapiens GN=GNAI3 PE=1 SV=3	40.51	1.2	3.8
sp|Q9BVP2|GNL3_HUMAN	GNL3	Guanine nucleotide-binding protein-like 3 OS=Homo sapiens GN=GNL3 PE=1 SV=2	61.95	5.3	13.9
sp|Q9BZE4|NOG1_HUMAN	GTPBP4	Nucleolar GTP-binding protein 1 OS=Homo sapiens GN=GTPBP4 PE=1 SV=3	73.92	55.6	73.8
sp|Q92522|H1X_HUMAN	H1FX	Histone H1x OS=Homo sapiens GN=H1FX PE=1 SV=1	22.47	8.9	6.7
sp|P16104|H2AX_HUMAN	H2AFX	Histone H2AX OS=Homo sapiens GN=H2AFX PE=1 SV=2	15.14	1	22.1
sp|O75367|H2AY_HUMAN	H2AFY	Core histone macro-H2A.1 OS=Homo sapiens GN=H2AFY PE=1 SV=4	39.59	5.1	6.8
sp|Q92769|HDAC2_HUMAN	HDAC2	Histone deacetylase 2 OS=Homo sapiens GN=HDAC2 PE=1 SV=2	55.33	1	27.9
sp|Q7Z4V5|HDGR2_HUMAN	HDGFL2	Hepatoma-derived growth factor-related protein 2 OS=Homo sapiens GN=HDGFL2 PE=1 SV=1	74.27	1.5	2.8
sp|P42694|HELZ_HUMAN	HELZ	Probable helicase with zinc finger domain OS=Homo sapiens GN=HELZ PE=1 SV=2	218.83	1	1
sp|O95714|HERC2_HUMAN	HERC2	E3 ubiquitin-protein ligase HERC2 OS=Homo sapiens GN=HERC2 PE=1 SV=2	526.9	1	1
sp|Q02539|H11_HUMAN	HIST1H1A	Histone H1.1 OS=Homo sapiens GN=HIST1H1A PE=1 SV=3	21.83	2.5	5
sp|P16403|H12_HUMAN	HIST1H1C	Histone H1.2 OS=Homo sapiens GN=HIST1H1C PE=1 SV=2	21.35	5.8	10
sp|Q96KK5|H2A1H_HUMAN	HIST1H2AH	Histone H2A type 1-H OS=Homo sapiens GN=HIST1H2AH PE=1 SV=3	13.9	1.1	6.9
sp|P33778|H2B1B_HUMAN	HIST1H2BB	Histone H2B type 1-B OS=Homo sapiens GN=HIST1H2BB PE=1 SV=2	13.94	1.9	10.8
sp|Q93079|H2B1H_HUMAN	HIST1H2BH	Histone H2B type 1-H OS=Homo sapiens GN=HIST1H2BH PE=1 SV=3	13.88	1	7.6
sp|P62805|H4_HUMAN	HIST1H4A	Histone H4 OS=Homo sapiens GN=HIST1H4A PE=1 SV=2	11.36	1.5	6.4
sp|Q71DI3|H32_HUMAN	HIST2H3A	Histone H3.2 OS=Homo sapiens GN=HIST2H3A PE=1 SV=3	15.38	1.1	6.8
sp|Q14527|HLTF_HUMAN	HLTF	Helicase-like transcription factor OS=Homo sapiens GN=HLTF PE=1 SV=2	113.86	1	1
sp|Q13151|ROA0_HUMAN	HNRNPA0	Heterogeneous nuclear ribonucleoprotein A0 OS=Homo sapiens GN=HNRNPA0 PE=1 SV=1	30.82	687.5	311.8
sp|P09651|ROA1_HUMAN	HNRNPA1	Heterogeneous nuclear ribonucleoprotein A1 OS=Homo sapiens GN=HNRNPA1 PE=1 SV=5	38.72	42.6	2.5
sp|Q32P51|RA1L2_HUMAN	HNRNPA1L2	Heterogeneous nuclear ribonucleoprotein A1-like 2 OS=Homo sapiens GN=HNRNPA1L2 PE=2 SV=2	34.2	330.8	436.4
sp|P22626|ROA2_HUMAN	HNRNPA2B1	Heterogeneous nuclear ribonucleoproteins A2/B1 OS=Homo sapiens GN=HNRNPA2B1 PE=1 SV=2	37.41	1653.8	3555.6
sp|P51991|ROA3_HUMAN	HNRNPA3	Heterogeneous nuclear ribonucleoprotein A3 OS=Homo sapiens GN=HNRNPA3 PE=1 SV=2	39.57	446.8	826.9
sp|Q99729|ROAA_HUMAN	HNRNPAB	Heterogeneous nuclear ribonucleoprotein A/B OS=Homo sapiens GN=HNRNPAB PE=1 SV=2	36.2	1309.5	2244.9
sp|P07910|HNRPC_HUMAN	HNRNPC	Heterogeneous nuclear ribonucleoproteins C1/C2 OS=Homo sapiens GN=HNRNPC PE=1 SV=4	33.65	68.8	84.6
tr|B2R5W2|B2R5W2_HUMAN	HNRNPC	Heterogeneous nuclear ribonucleoproteins C1/C2 OS=Homo sapiens GN=HNRNPC PE=1 SV=1	31.93	123.1	472.2
sp|B2RXH8|HNRC2_HUMAN	HNRNPCL2	Heterogeneous nuclear ribonucleoprotein C-like 2 OS=Homo sapiens GN=HNRNPCL2 PE=1 SV=1	32.05	145.5	95.3
sp|Q14103|HNRPD_HUMAN	HNRNPD	Heterogeneous nuclear ribonucleoprotein D0 OS=Homo sapiens GN=HNRNPD PE=1 SV=1	38.41	1638.9	4000
sp|O14979|HNRDL_HUMAN	HNRNPDL	Heterogeneous nuclear ribonucleoprotein D-like OS=Homo sapiens GN=HNRNPDL PE=1 SV=3	46.41	4893.6	2061.9
sp|P52597|HNRPF_HUMAN	HNRNPF	Heterogeneous nuclear ribonucleoprotein F OS=Homo sapiens GN=HNRNPF PE=1 SV=3	45.64	100	776.5
tr|H0YBG7|H0YBG7_HUMAN	HNRNPH1	Heterogeneous nuclear ribonucleoprotein H (Fragment) OS=Homo sapiens GN=HNRNPH1 PE=1 SV=1	19.75	4.9	1
sp|P31943|HNRH1_HUMAN	HNRNPH1	Heterogeneous nuclear ribonucleoprotein H OS=Homo sapiens GN=HNRNPH1 PE=1 SV=4	49.2	2714.3	5000
sp|P55795|HNRH2_HUMAN	HNRNPH2	Heterogeneous nuclear ribonucleoprotein H2 OS=Homo sapiens GN=HNRNPH2 PE=1 SV=1	49.23	758.6	2381
sp|P31942|HNRH3_HUMAN	HNRNPH3	Heterogeneous nuclear ribonucleoprotein H3 OS=Homo sapiens GN=HNRNPH3 PE=1 SV=2	36.9	3259.3	8630.1
sp|P61978|HNRPK_HUMAN	HNRNPK	Heterogeneous nuclear ribonucleoprotein K OS=Homo sapiens GN=HNRNPK PE=1 SV=1	50.94	50	108.1
sp|P14866|HNRPL_HUMAN	HNRNPL	Heterogeneous nuclear ribonucleoprotein L OS=Homo sapiens GN=HNRNPL PE=1 SV=2	64.09	33.3	57.1
tr|M0QZM1|M0QZM1_HUMAN	HNRNPM	Heterogeneous nuclear ribonucleoprotein M (Fragment) OS=Homo sapiens GN=HNRNPM PE=1 SV=1	40.02	1	1
sp|P52272|HNRPM_HUMAN	HNRNPM	Heterogeneous nuclear ribonucleoprotein M OS=Homo sapiens GN=HNRNPM PE=1 SV=3	77.46	240.9	400
sp|O43390|HNRPR_HUMAN	HNRNPR	Heterogeneous nuclear ribonucleoprotein R OS=Homo sapiens GN=HNRNPR PE=1 SV=1	70.9	139.3	248.1
sp|Q00839|HNRPU_HUMAN	HNRNPU	Heterogeneous nuclear ribonucleoprotein U OS=Homo sapiens GN=HNRNPU PE=1 SV=6	90.53	670.7	1615.4
sp|Q9BUJ2|HNRL1_HUMAN	HNRNPUL1	Heterogeneous nuclear ribonucleoprotein U-like protein 1 OS=Homo sapiens GN=HNRNPUL1 PE=1 SV=2	95.68	271.4	357.1
sp|Q1KMD3|HNRL2_HUMAN	HNRNPUL2	Heterogeneous nuclear ribonucleoprotein U-like protein 2 OS=Homo sapiens GN=HNRNPUL2 PE=1 SV=1	85.05	1045.5	4842.1
tr|A0A024RDB4|A0A024RDB4_HUMAN	HNRPD	Heterogeneous nuclear ribonucleoprotein D (AU-rich element RNA binding protein 1 37kDa) isoform CRA_c OS=Homo sapiens GN=HNRPD PE=4 SV=1	36.25	1	1
sp|Q5SSJ5|HP1B3_HUMAN	HP1BP3	Heterochromatin protein 1-binding protein 3 OS=Homo sapiens GN=HP1BP3 PE=1 SV=1	61.17	40.7	15.7
sp|P0DMV9|HS71B_HUMAN	HSPA1B	Heat shock 70 kDa protein 1B OS=Homo sapiens GN=HSPA1B PE=1 SV=1	70.01	29.9	18.3
sp|P34931|HS71L_HUMAN	HSPA1L	Heat shock 70 kDa protein 1-like OS=Homo sapiens GN=HSPA1L PE=1 SV=2	70.33	11.9	17.9
sp|P54652|HSP72_HUMAN	HSPA2	Heat shock-related 70 kDa protein 2 OS=Homo sapiens GN=HSPA2 PE=1 SV=1	69.98	4.1	5.4
sp|P11021|GRP78_HUMAN	HSPA5	78 kDa glucose-regulated protein OS=Homo sapiens GN=HSPA5 PE=1 SV=2	72.29	4.1	35.3
sp|P11142|HSP7C_HUMAN	HSPA8	Heat shock cognate 71 kDa protein OS=Homo sapiens GN=HSPA8 PE=1 SV=1	70.85	25.8	16.2
sp|P41252|SYIC_HUMAN	IARS	Isoleucine--tRNA ligase cytoplasmic OS=Homo sapiens GN=IARS PE=1 SV=2	144.41	8.1	5.7
sp|O00425|IF2B3_HUMAN	IGF2BP3	Insulin-like growth factor 2 mRNA-binding protein 3 OS=Homo sapiens GN=IGF2BP3 PE=1 SV=2	63.67	18.8	27.3
sp|Q12905|ILF2_HUMAN	ILF2	Interleukin enhancer-binding factor 2 OS=Homo sapiens GN=ILF2 PE=1 SV=2	43.04	189.7	500
sp|Q12906|ILF3_HUMAN	ILF3	Interleukin enhancer-binding factor 3 OS=Homo sapiens GN=ILF3 PE=1 SV=3	95.28	232.1	407.4
tr|Q3B7X4|Q3B7X4_HUMAN	IMMT	MICOS complex subunit MIC60 OS=Homo sapiens GN=IMMT PE=2 SV=1	40.47	3.5	1
sp|Q16891|MIC60_HUMAN	IMMT	MICOS complex subunit MIC60 OS=Homo sapiens GN=IMMT PE=1 SV=1	83.63	7.4	10.6
sp|Q15046|SYK_HUMAN	KARS	Lysine--tRNA ligase OS=Homo sapiens GN=KARS PE=1 SV=3	68	5.5	7.5
sp|Q07666|KHDR1_HUMAN	KHDRBS1	KH domain-containing RNA-binding signal transduction-associated protein 1 OS=Homo sapiens GN=KHDRBS1 PE=1 SV=1	48.2	1	142.9
sp|Q92945|FUBP2_HUMAN	KHSRP	Far upstream element-binding protein 2 OS=Homo sapiens GN=KHSRP PE=1 SV=4	73.07	2.1	1
sp|P52292|IMA1_HUMAN	KPNA2	Importin subunit alpha-1 OS=Homo sapiens GN=KPNA2 PE=1 SV=1	57.83	8.8	26.5
sp|Q86UP2|KTN1_HUMAN	KTN1	Kinectin OS=Homo sapiens GN=KTN1 PE=1 SV=1	156.18	7.9	10.8
sp|Q6PKG0|LARP1_HUMAN	LARP1	La-related protein 1 OS=Homo sapiens GN=LARP1 PE=1 SV=2	123.43	1	3.5
sp|Q659C4|LAR1B_HUMAN	LARP1B	La-related protein 1B OS=Homo sapiens GN=LARP1B PE=1 SV=2	105.26	44.9	3.9
sp|Q71RC2|LARP4_HUMAN	LARP4	La-related protein 4 OS=Homo sapiens GN=LARP4 PE=1 SV=3	80.55	17.4	27.3
sp|Q92615|LAR4B_HUMAN	LARP4B	La-related protein 4B OS=Homo sapiens GN=LARP4B PE=1 SV=3	80.5	20.4	38.4
sp|Q96PV6|LENG8_HUMAN	LENG8	Leukocyte receptor cluster member 8 OS=Homo sapiens GN=LENG8 PE=1 SV=2	86.07	1	29.1
sp|P49916|DNLI3_HUMAN	LIG3	DNA ligase 3 OS=Homo sapiens GN=LIG3 PE=1 SV=2	112.83	1	10
sp|Q9UHB6|LIMA1_HUMAN	LIMA1	LIM domain and actin-binding protein 1 OS=Homo sapiens GN=LIMA1 PE=1 SV=1	85.17	1	2.2
sp|P20700|LMNB1_HUMAN	LMNB1	Lamin-B1 OS=Homo sapiens GN=LMNB1 PE=1 SV=2	66.37	2.4	2.2
sp|P28300|LYOX_HUMAN	LOX	Protein-lysine 6-oxidase OS=Homo sapiens GN=LOX PE=1 SV=2	46.91	1	1
sp|Q3MHD2|LSM12_HUMAN	LSM12	Protein LSM12 homolog OS=Homo sapiens GN=LSM12 PE=1 SV=2	21.69	1	20
sp|Q9Y333|LSM2_HUMAN	LSM2	U6 snRNA-associated Sm-like protein LSm2 OS=Homo sapiens GN=LSM2 PE=1 SV=1	10.83	3.2	15
sp|Q9NX58|LYAR_HUMAN	LYAR	Cell growth-regulating nucleolar protein OS=Homo sapiens GN=LYAR PE=1 SV=2	43.59	81.8	10.8
sp|Q3KQU3|MA7D1_HUMAN	MAP7D1	MAP7 domain-containing protein 1 OS=Homo sapiens GN=MAP7D1 PE=1 SV=1	92.76	1	1.3
sp|P56192|SYMC_HUMAN	MARS	Methionine--tRNA ligase cytoplasmic OS=Homo sapiens GN=MARS PE=1 SV=2	101.05	4.9	14.9
sp|P43243|MATR3_HUMAN	MATR3	Matrin-3 OS=Homo sapiens GN=MATR3 PE=1 SV=2	94.56	23.3	126.3
sp|Q15648|MED1_HUMAN	MED1	Mediator of RNA polymerase II transcription subunit 1 OS=Homo sapiens GN=MED1 PE=1 SV=4	168.37	1	1
sp|Q86YW9|MD12L_HUMAN	MED12L	Mediator of RNA polymerase II transcription subunit 12-like protein OS=Homo sapiens GN=MED12L PE=1 SV=2	239.97	1	1.7
sp|Q71F56|MD13L_HUMAN	MED13L	Mediator of RNA polymerase II transcription subunit 13-like OS=Homo sapiens GN=MED13L PE=1 SV=1	242.45	1	2.2
sp|O60244|MED14_HUMAN	MED14	Mediator of RNA polymerase II transcription subunit 14 OS=Homo sapiens GN=MED14 PE=1 SV=2	160.5	1	3.8
sp|Q9ULK4|MED23_HUMAN	MED23	Mediator of RNA polymerase II transcription subunit 23 OS=Homo sapiens GN=MED23 PE=1 SV=2	156.37	10	1.7
sp|O75448|MED24_HUMAN	MED24	Mediator of RNA polymerase II transcription subunit 24 OS=Homo sapiens GN=MED24 PE=1 SV=1	110.23	1	1
sp|A1L020|MEX3A_HUMAN	MEX3A	RNA-binding protein MEX3A OS=Homo sapiens GN=MEX3A PE=1 SV=1	54.14	4.7	1
sp|P55081|MFAP1_HUMAN	MFAP1	Microfibrillar-associated protein 1 OS=Homo sapiens GN=MFAP1 PE=1 SV=2	51.93	1	1
sp|P08493|MGP_HUMAN	MGP	Matrix Gla protein OS=Homo sapiens GN=MGP PE=1 SV=2	12.35	1	4
sp|Q9HCE1|MOV10_HUMAN	MOV10	Putative helicase MOV-10 OS=Homo sapiens GN=MOV10 PE=1 SV=2	113.6	5	29.4
sp|P52701|MSH6_HUMAN	MSH6	DNA mismatch repair protein Msh6 OS=Homo sapiens GN=MSH6 PE=1 SV=2	152.69	28.6	5.6
sp|O43347|MSI1H_HUMAN	MSI1	RNA-binding protein Musashi homolog 1 OS=Homo sapiens GN=MSI1 PE=1 SV=1	39.1	1	1
sp|Q96DH6|MSI2H_HUMAN	MSI2	RNA-binding protein Musashi homolog 2 OS=Homo sapiens GN=MSI2 PE=1 SV=1	35.17	6.8	1
sp|Q86UE4|LYRIC_HUMAN	MTDH	Protein LYRIC OS=Homo sapiens GN=MTDH PE=1 SV=2	63.8	2.4	1
sp|Q9BQG0|MBB1A_HUMAN	MYBBP1A	Myb-binding protein 1A OS=Homo sapiens GN=MYBBP1A PE=1 SV=2	148.76	26.4	41.7
tr|A0A0A0MQW0|A0A0A0MQW0_HUMAN	MYEF2	Myelin expression factor 2 OS=Homo sapiens GN=MYEF2 PE=1 SV=1	61.92	1	1
sp|Q9P2K5|MYEF2_HUMAN	MYEF2	Myelin expression factor 2 OS=Homo sapiens GN=MYEF2 PE=1 SV=3	64.08	5384.6	2963
sp|P35580|MYH10_HUMAN	MYH10	Myosin-10 OS=Homo sapiens GN=MYH10 PE=1 SV=3	228.86	1	1.7
sp|P35579|MYH9_HUMAN	MYH9	Myosin-9 OS=Homo sapiens GN=MYH9 PE=1 SV=4	226.39	1	4.3
sp|P19105|ML12A_HUMAN	MYL12A	Myosin regulatory light chain 12A OS=Homo sapiens GN=MYL12A PE=1 SV=2	19.78	1	6.5
sp|P60660|MYL6_HUMAN	MYL6	Myosin light polypeptide 6 OS=Homo sapiens GN=MYL6 PE=1 SV=2	16.92	1.7	4
sp|O00159|MYO1C_HUMAN	MYO1C	Unconventional myosin-Ic OS=Homo sapiens GN=MYO1C PE=1 SV=4	121.61	15.6	3.3
sp|Q13765|NACA_HUMAN	NACA	Nascent polypeptide-associated complex subunit alpha OS=Homo sapiens GN=NACA PE=1 SV=1	23.37	1	1
sp|Q9H0A0|NAT10_HUMAN	NAT10	RNA cytidine acetyltransferase OS=Homo sapiens GN=NAT10 PE=1 SV=2	115.66	1.4	11.4
sp|Q09161|NCBP1_HUMAN	NCBP1	Nuclear cap-binding protein subunit 1 OS=Homo sapiens GN=NCBP1 PE=1 SV=1	91.78	139.5	89.1
sp|P52298|NCBP2_HUMAN	NCBP2	Nuclear cap-binding protein subunit 2 OS=Homo sapiens GN=NCBP2 PE=1 SV=1	17.99	1	1.8
sp|P19338|NUCL_HUMAN	NCL	Nucleolin OS=Homo sapiens GN=NCL PE=1 SV=3	76.57	4.8	7.6
sp|O95299|NDUAA_HUMAN	NDUFA10	NADH dehydrogenase [ubiquinone] 1 alpha subcomplex subunit 10 mitochondrial OS=Homo sapiens GN=NDUFA10 PE=1 SV=1	40.72	1	1
sp|Q16795|NDUA9_HUMAN	NDUFA9	NADH dehydrogenase [ubiquinone] 1 alpha subcomplex subunit 9 mitochondrial OS=Homo sapiens GN=NDUFA9 PE=1 SV=2	42.48	1	1
sp|Q12857|NFIA_HUMAN	NFIA	Nuclear factor 1 A-type OS=Homo sapiens GN=NFIA PE=1 SV=2	55.91	916.7	215.1
tr|Q5VW27|Q5VW27_HUMAN	NFIB	Nuclear factor 1 OS=Homo sapiens GN=NFIB PE=1 SV=1	54.84	2.2	6.1
sp|O00712|NFIB_HUMAN	NFIB	Nuclear factor 1 B-type OS=Homo sapiens GN=NFIB PE=1 SV=2	47.41	305.6	311.5
sp|Q9BYG3|MK67I_HUMAN	NIFK	MKI67 FHA domain-interacting nucleolar phosphoprotein OS=Homo sapiens GN=NIFK PE=1 SV=1	34.2	2.3	21.5
sp|O15226|NKRF_HUMAN	NKRF	NF-kappa-B-repressing factor OS=Homo sapiens GN=NKRF PE=1 SV=2	77.62	1	22.1
sp|P43699|NKX21_HUMAN	NKX2-1	Homeobox protein Nkx-2.1 OS=Homo sapiens GN=NKX2-1 PE=1 SV=1	38.57	1	1
sp|Q9H6R4|NOL6_HUMAN	NOL6	Nucleolar protein 6 OS=Homo sapiens GN=NOL6 PE=1 SV=2	127.51	1	1
sp|Q9UMY1|NOL7_HUMAN	NOL7	Nucleolar protein 7 OS=Homo sapiens GN=NOL7 PE=1 SV=2	29.41	1	1
sp|Q15233|NONO_HUMAN	NONO	Non-POU domain-containing octamer-binding protein OS=Homo sapiens GN=NONO PE=1 SV=4	54.2	1	4.3
sp|Q9Y3C1|NOP16_HUMAN	NOP16	Nucleolar protein 16 OS=Homo sapiens GN=NOP16 PE=1 SV=2	21.18	23.3	1.4
sp|P46087|NOP2_HUMAN	NOP2	Probable 28S rRNA (cytosine(4447)-C(5))-methyltransferase OS=Homo sapiens GN=NOP2 PE=1 SV=2	89.25	12.5	38
sp|O00567|NOP56_HUMAN	NOP56	Nucleolar protein 56 OS=Homo sapiens GN=NOP56 PE=1 SV=4	66.01	6.6	9.2
sp|Q9Y2X3|NOP58_HUMAN	NOP58	Nucleolar protein 58 OS=Homo sapiens GN=NOP58 PE=1 SV=1	59.54	12.4	39.4
sp|P06748|NPM_HUMAN	NPM1	Nucleophosmin OS=Homo sapiens GN=NPM1 PE=1 SV=2	32.55	3.2	15.6
sp|P24468|COT2_HUMAN	NR2F2	COUP transcription factor 2 OS=Homo sapiens GN=NR2F2 PE=1 SV=1	45.54	1	5.3
sp|Q14980|NUMA1_HUMAN	NUMA1	Nuclear mitotic apparatus protein 1 OS=Homo sapiens GN=NUMA1 PE=1 SV=2	238.12	2	11.1
sp|P35658|NU214_HUMAN	NUP214	Nuclear pore complex protein Nup214 OS=Homo sapiens GN=NUP214 PE=1 SV=2	213.49	1	1
sp|P37198|NUP62_HUMAN	NUP62	Nuclear pore glycoprotein p62 OS=Homo sapiens GN=NUP62 PE=1 SV=3	53.22	2.6	1
sp|Q99567|NUP88_HUMAN	NUP88	Nuclear pore complex protein Nup88 OS=Homo sapiens GN=NUP88 PE=1 SV=2	83.49	1	1
sp|P52948|NUP98_HUMAN	NUP98	Nuclear pore complex protein Nup98-Nup96 OS=Homo sapiens GN=NUP98 PE=1 SV=4	197.46	3225.8	1
sp|P32242|OTX1_HUMAN	OTX1	Homeobox protein OTX1 OS=Homo sapiens GN=OTX1 PE=1 SV=1	37.3	1	1
sp|Q9UQ80|PA2G4_HUMAN	PA2G4	Proliferation-associated protein 2G4 OS=Homo sapiens GN=PA2G4 PE=1 SV=3	43.76	5.3	1
sp|P11940|PABP1_HUMAN	PABPC1	Polyadenylate-binding protein 1 OS=Homo sapiens GN=PABPC1 PE=1 SV=2	70.63	31.8	48.5
sp|Q13310|PABP4_HUMAN	PABPC4	Polyadenylate-binding protein 4 OS=Homo sapiens GN=PABPC4 PE=1 SV=1	70.74	6	116.7
sp|P09874|PARP1_HUMAN	PARP1	Poly [ADP-ribose] polymerase 1 OS=Homo sapiens GN=PARP1 PE=1 SV=4	113.01	1.6	5.1
sp|Q15365|PCBP1_HUMAN	PCBP1	Poly(rC)-binding protein 1 OS=Homo sapiens GN=PCBP1 PE=1 SV=2	37.47	4	34.7
sp|Q15366|PCBP2_HUMAN	PCBP2	Poly(rC)-binding protein 2 OS=Homo sapiens GN=PCBP2 PE=1 SV=1	38.56	1	1
sp|P05165|PCCA_HUMAN	PCCA	Propionyl-CoA carboxylase alpha chain mitochondrial OS=Homo sapiens GN=PCCA PE=1 SV=4	80.01	1	32
sp|Q5JVF3|PCID2_HUMAN	PCID2	PCI domain-containing protein 2 OS=Homo sapiens GN=PCID2 PE=1 SV=2	46	1	1
sp|Q29RF7|PDS5A_HUMAN	PDS5A	Sister chromatid cohesion protein PDS5 homolog A OS=Homo sapiens GN=PDS5A PE=1 SV=1	150.73	2	5
sp|Q86TG7|PEG10_HUMAN	PEG10	Retrotransposon-derived protein PEG10 OS=Homo sapiens GN=PEG10 PE=1 SV=2	80.12	4.4	27.1
sp|Q96HS1|PGAM5_HUMAN	PGAM5	Serine/threonine-protein phosphatase PGAM5 mitochondrial OS=Homo sapiens GN=PGAM5 PE=1 SV=2	31.98	1	4.7
sp|P35232|PHB_HUMAN	PHB	Prohibitin OS=Homo sapiens GN=PHB PE=1 SV=1	29.79	6.3	2.2
sp|Q99623|PHB2_HUMAN	PHB2	Prohibitin-2 OS=Homo sapiens GN=PHB2 PE=1 SV=2	33.28	5.4	5.4
sp|P12273|PIP_HUMAN	PIP	Prolactin-inducible protein OS=Homo sapiens GN=PIP PE=1 SV=1	16.56	2.4	40
sp|Q9BY77|PDIP3_HUMAN	POLDIP3	Polymerase delta-interacting protein 3 OS=Homo sapiens GN=POLDIP3 PE=1 SV=2	46.06	1	7.6
sp|P24928|RPB1_HUMAN	POLR2A	DNA-directed RNA polymerase II subunit RPB1 OS=Homo sapiens GN=POLR2A PE=1 SV=2	217.04	3.4	21.4
sp|P30876|RPB2_HUMAN	POLR2B	DNA-directed RNA polymerase II subunit RPB2 OS=Homo sapiens GN=POLR2B PE=1 SV=1	133.81	2.5	11.4
sp|P19387|RPB3_HUMAN	POLR2C	DNA-directed RNA polymerase II subunit RPB3 OS=Homo sapiens GN=POLR2C PE=1 SV=2	31.42	1.2	1.9
sp|O15514|RPB4_HUMAN	POLR2D	DNA-directed RNA polymerase II subunit RPB4 OS=Homo sapiens GN=POLR2D PE=1 SV=1	16.3	1.1	4.8
sp|P19388|RPAB1_HUMAN	POLR2E	DNA-directed RNA polymerases I II and III subunit RPABC1 OS=Homo sapiens GN=POLR2E PE=1 SV=4	24.54	6.5	197.5
sp|P62487|RPB7_HUMAN	POLR2G	DNA-directed RNA polymerase II subunit RPB7 OS=Homo sapiens GN=POLR2G PE=1 SV=1	19.28	2.5	9.8
sp|P52434|RPAB3_HUMAN	POLR2H	DNA-directed RNA polymerases I II and III subunit RPABC3 OS=Homo sapiens GN=POLR2H PE=1 SV=4	17.13	1	1
sp|P36954|RPB9_HUMAN	POLR2I	DNA-directed RNA polymerase II subunit RPB9 OS=Homo sapiens GN=POLR2I PE=1 SV=1	14.51	1	2.8
sp|Q9GZM3|RPB1B_HUMAN	POLR2J2	DNA-directed RNA polymerase II subunit RPB11-b1 OS=Homo sapiens GN=POLR2J2 PE=1 SV=2	13.08	1.5	1
sp|Q99575|POP1_HUMAN	POP1	Ribonucleases P/MRP protein subunit POP1 OS=Homo sapiens GN=POP1 PE=1 SV=2	114.64	30	61.1
sp|P62136|PP1A_HUMAN	PPP1CA	Serine/threonine-protein phosphatase PP1-alpha catalytic subunit OS=Homo sapiens GN=PPP1CA PE=1 SV=1	37.49	64.7	72.1
sp|P36873|PP1G_HUMAN	PPP1CC	Serine/threonine-protein phosphatase PP1-gamma catalytic subunit OS=Homo sapiens GN=PPP1CC PE=1 SV=1	36.96	1	1.6
sp|P78527|PRKDC_HUMAN	PRKDC	DNA-dependent protein kinase catalytic subunit OS=Homo sapiens GN=PRKDC PE=1 SV=3	468.79	8	23
sp|O75569|PRKRA_HUMAN	PRKRA	Interferon-inducible double-stranded RNA-dependent protein kinase activator A OS=Homo sapiens GN=PRKRA PE=1 SV=1	34.38	1	4.2
sp|Q9UMS4|PRP19_HUMAN	PRPF19	Pre-mRNA-processing factor 19 OS=Homo sapiens GN=PRPF19 PE=1 SV=1	55.15	11.1	64.7
sp|Q6P2Q9|PRP8_HUMAN	PRPF8	Pre-mRNA-processing-splicing factor 8 OS=Homo sapiens GN=PRPF8 PE=1 SV=2	273.43	2.7	23.5
sp|P41219|PERI_HUMAN	PRPH	Peripherin OS=Homo sapiens GN=PRPH PE=1 SV=2	53.62	4.6	7.9
sp|P48634|PRC2A_HUMAN	PRRC2A	Protein PRRC2A OS=Homo sapiens GN=PRRC2A PE=1 SV=3	228.72	72.7	1
sp|Q9Y520|PRC2C_HUMAN	PRRC2C	Protein PRRC2C OS=Homo sapiens GN=PRRC2C PE=1 SV=4	316.72	10	5.3
sp|P07478|TRY2_HUMAN	PRSS2	Trypsin-2 OS=Homo sapiens GN=PRSS2 PE=1 SV=1	26.47	5	177.3
sp|O75475|PSIP1_HUMAN	PSIP1	PC4 and SFRS1-interacting protein OS=Homo sapiens GN=PSIP1 PE=1 SV=1	60.07	1.3	4.8
sp|Q8WXF1|PSPC1_HUMAN	PSPC1	Paraspeckle component 1 OS=Homo sapiens GN=PSPC1 PE=1 SV=1	58.71	7.5	2.6
sp|P26599|PTBP1_HUMAN	PTBP1	Polypyrimidine tract-binding protein 1 OS=Homo sapiens GN=PTBP1 PE=1 SV=1	57.19	5.1	64.4
sp|Q9UHX1|PUF60_HUMAN	PUF60	Poly(U)-binding-splicing factor PUF60 OS=Homo sapiens GN=PUF60 PE=1 SV=1	59.84	2.4	4.4
sp|Q14671|PUM1_HUMAN	PUM1	Pumilio homolog 1 OS=Homo sapiens GN=PUM1 PE=1 SV=3	126.39	6.3	14.5
tr|C9JW01|C9JW01_HUMAN	PUM2	Pumilio homolog 2 (Fragment) OS=Homo sapiens GN=PUM2 PE=1 SV=1	32.01	1	1
sp|Q8TB72|PUM2_HUMAN	PUM2	Pumilio homolog 2 OS=Homo sapiens GN=PUM2 PE=1 SV=2	114.14	1	1
tr|B7ZL34|B7ZL34_HUMAN	PUM2	PUM2 protein OS=Homo sapiens GN=PUM2 PE=2 SV=1	105.94	9.2	1
sp|Q15397|PUM3_HUMAN	PUM3	Pumilio homolog 3 OS=Homo sapiens GN=PUM3 PE=1 SV=3	73.54	58.8	125
tr|Q53F64|Q53F64_HUMAN	Q53F64	Heterogeneous nuclear ribonucleoprotein AB isoform a variant (Fragment) OS=Homo sapiens PE=2 SV=1	35.97	1285.7	1938.8
sp|P63244|RACK1_HUMAN	RACK1	Receptor of activated protein C kinase 1 OS=Homo sapiens GN=RACK1 PE=1 SV=3	35.05	17.3	22.7
sp|Q92878|RAD50_HUMAN	RAD50	DNA repair protein RAD50 OS=Homo sapiens GN=RAD50 PE=1 SV=1	153.8	1	1
sp|P78406|RAE1L_HUMAN	RAE1	mRNA export factor OS=Homo sapiens GN=RAE1 PE=1 SV=1	40.94	737.4	1147.5
sp|Q9UKM9|RALY_HUMAN	RALY	RNA-binding protein Raly OS=Homo sapiens GN=RALY PE=1 SV=1	32.44	200	2.4
tr|Q53GL6|Q53GL6_HUMAN	RALY	RNA binding protein (Autoantigenic hnRNP-associated with lethal yellow) long isoform variant (Fragment) OS=Homo sapiens GN=RALY PE=1 SV=1	32.53	108.1	3.5
sp|P54136|SYRC_HUMAN	RARS	Arginine--tRNA ligase cytoplasmic OS=Homo sapiens GN=RARS PE=1 SV=2	75.33	2.3	5.5
sp|Q09028|RBBP4_HUMAN	RBBP4	Histone-binding protein RBBP4 OS=Homo sapiens GN=RBBP4 PE=1 SV=3	47.63	11.9	1
sp|Q9NWB1|RFOX1_HUMAN	RBFOX1	RNA binding protein fox-1 homolog 1 OS=Homo sapiens GN=RBFOX1 PE=1 SV=2	42.76	1125	833.3
sp|O43251|RFOX2_HUMAN	RBFOX2	RNA binding protein fox-1 homolog 2 OS=Homo sapiens GN=RBFOX2 PE=1 SV=3	41.35	563.6	40.8
sp|A6NFN3|RFOX3_HUMAN	RBFOX3	RNA binding protein fox-1 homolog 3 OS=Homo sapiens GN=RBFOX3 PE=2 SV=4	33.85	186.7	1
sp|Q96PK6|RBM14_HUMAN	RBM14	RNA-binding protein 14 OS=Homo sapiens GN=RBM14 PE=1 SV=2	69.45	871	3068.2
sp|Q9NW13|RBM28_HUMAN	RBM28	RNA-binding protein 28 OS=Homo sapiens GN=RBM28 PE=1 SV=3	85.68	1	10
sp|P98179|RBM3_HUMAN	RBM3	RNA-binding protein 3 OS=Homo sapiens GN=RBM3 PE=1 SV=1	17.16	1.5	1.9
sp|P42696|RBM34_HUMAN	RBM34	RNA-binding protein 34 OS=Homo sapiens GN=RBM34 PE=1 SV=2	48.54	1.4	1
sp|Q14498|RBM39_HUMAN	RBM39	RNA-binding protein 39 OS=Homo sapiens GN=RBM39 PE=1 SV=2	59.34	14.1	11.7
sp|Q9BWF3|RBM4_HUMAN	RBM4	RNA-binding protein 4 OS=Homo sapiens GN=RBM4 PE=1 SV=1	40.29	82	191.4
sp|Q9BQ04|RBM4B_HUMAN	RBM4B	RNA-binding protein 4B OS=Homo sapiens GN=RBM4B PE=1 SV=1	40.12	522.2	1600
sp|P78332|RBM6_HUMAN	RBM6	RNA-binding protein 6 OS=Homo sapiens GN=RBM6 PE=1 SV=5	128.57	1	1
sp|Q9Y580|RBM7_HUMAN	RBM7	RNA-binding protein 7 OS=Homo sapiens GN=RBM7 PE=1 SV=1	30.48	2.4	53.6
sp|Q15434|RBMS2_HUMAN	RBMS2	RNA-binding motif single-stranded-interacting protein 2 OS=Homo sapiens GN=RBMS2 PE=1 SV=1	43.93	1	1
sp|Q6XE24|RBMS3_HUMAN	RBMS3	RNA-binding motif single-stranded-interacting protein 3 OS=Homo sapiens GN=RBMS3 PE=1 SV=1	47.81	1	1
sp|P38159|RBMX_HUMAN	RBMX	RNA-binding motif protein X chromosome OS=Homo sapiens GN=RBMX PE=1 SV=3	42.31	66.1	114.6
sp|Q96E39|RMXL1_HUMAN	RBMXL1	RNA binding motif protein X-linked-like-1 OS=Homo sapiens GN=RBMXL1 PE=1 SV=1	42.12	1	1
sp|P35251|RFC1_HUMAN	RFC1	Replication factor C subunit 1 OS=Homo sapiens GN=RFC1 PE=1 SV=4	128.18	1.5	23
sp|P35250|RFC2_HUMAN	RFC2	Replication factor C subunit 2 OS=Homo sapiens GN=RFC2 PE=1 SV=3	39.13	1	7.7
sp|P40938|RFC3_HUMAN	RFC3	Replication factor C subunit 3 OS=Homo sapiens GN=RFC3 PE=1 SV=2	40.53	4.8	1
sp|P35249|RFC4_HUMAN	RFC4	Replication factor C subunit 4 OS=Homo sapiens GN=RFC4 PE=1 SV=2	39.66	6.2	4.6
sp|P40937|RFC5_HUMAN	RFC5	Replication factor C subunit 5 OS=Homo sapiens GN=RFC5 PE=1 SV=1	38.47	11.4	1
sp|Q15287|RNPS1_HUMAN	RNPS1	RNA-binding protein with serine-rich domain 1 OS=Homo sapiens GN=RNPS1 PE=1 SV=1	34.19	1.2	17.7
tr|F8W7C6|F8W7C6_HUMAN	RPL10	60S ribosomal protein L10 OS=Homo sapiens GN=RPL10 PE=1 SV=2	18.55	1	15.8
sp|P27635|RL10_HUMAN	RPL10	60S ribosomal protein L10 OS=Homo sapiens GN=RPL10 PE=1 SV=4	24.59	22	58.9
sp|P62906|RL10A_HUMAN	RPL10A	60S ribosomal protein L10a OS=Homo sapiens GN=RPL10A PE=1 SV=2	24.82	23.7	84.5
sp|Q96L21|RL10L_HUMAN	RPL10L	60S ribosomal protein L10-like OS=Homo sapiens GN=RPL10L PE=1 SV=3	24.5	15.2	72.6
sp|P62913|RL11_HUMAN	RPL11	60S ribosomal protein L11 OS=Homo sapiens GN=RPL11 PE=1 SV=2	20.24	21.6	20
sp|P30050|RL12_HUMAN	RPL12	60S ribosomal protein L12 OS=Homo sapiens GN=RPL12 PE=1 SV=1	17.81	48.5	33.3
sp|P26373|RL13_HUMAN	RPL13	60S ribosomal protein L13 OS=Homo sapiens GN=RPL13 PE=1 SV=4	24.25	24	28.6
sp|Q6NVV1|R13P3_HUMAN	RPL13AP3	Putative 60S ribosomal protein L13a protein RPL13AP3 OS=Homo sapiens GN=RPL13AP3 PE=5 SV=1	12.13	22.3	100
sp|P50914|RL14_HUMAN	RPL14	60S ribosomal protein L14 OS=Homo sapiens GN=RPL14 PE=1 SV=4	23.42	24.5	10.7
tr|Q6IPH7|Q6IPH7_HUMAN	RPL14	RPL14 protein OS=Homo sapiens GN=RPL14 PE=1 SV=1	23.77	20.6	81.4
sp|P61313|RL15_HUMAN	RPL15	60S ribosomal protein L15 OS=Homo sapiens GN=RPL15 PE=1 SV=2	24.13	32.1	183
sp|P18621|RL17_HUMAN	RPL17	60S ribosomal protein L17 OS=Homo sapiens GN=RPL17 PE=1 SV=3	21.38	56.5	50
sp|Q07020|RL18_HUMAN	RPL18	60S ribosomal protein L18 OS=Homo sapiens GN=RPL18 PE=1 SV=2	21.62	21.3	34.8
sp|P84098|RL19_HUMAN	RPL19	60S ribosomal protein L19 OS=Homo sapiens GN=RPL19 PE=1 SV=1	23.45	26.7	44.8
sp|P46778|RL21_HUMAN	RPL21	60S ribosomal protein L21 OS=Homo sapiens GN=RPL21 PE=1 SV=2	18.55	29.1	31.3
sp|P35268|RL22_HUMAN	RPL22	60S ribosomal protein L22 OS=Homo sapiens GN=RPL22 PE=1 SV=2	14.78	16.4	19.1
sp|P62829|RL23_HUMAN	RPL23	60S ribosomal protein L23 OS=Homo sapiens GN=RPL23 PE=1 SV=1	14.86	17.4	18.9
sp|P62750|RL23A_HUMAN	RPL23A	60S ribosomal protein L23a OS=Homo sapiens GN=RPL23A PE=1 SV=1	17.68	23.3	35.8
sp|P83731|RL24_HUMAN	RPL24	60S ribosomal protein L24 OS=Homo sapiens GN=RPL24 PE=1 SV=1	17.77	31.8	36.2
sp|Q9UNX3|RL26L_HUMAN	RPL26L1	60S ribosomal protein L26-like 1 OS=Homo sapiens GN=RPL26L1 PE=1 SV=1	17.25	11.3	12.9
sp|P61353|RL27_HUMAN	RPL27	60S ribosomal protein L27 OS=Homo sapiens GN=RPL27 PE=1 SV=2	15.79	18.2	40
sp|P46776|RL27A_HUMAN	RPL27A	60S ribosomal protein L27a OS=Homo sapiens GN=RPL27A PE=1 SV=2	16.55	44.8	27.5
sp|P46779|RL28_HUMAN	RPL28	60S ribosomal protein L28 OS=Homo sapiens GN=RPL28 PE=1 SV=3	15.74	8.3	1.6
sp|P47914|RL29_HUMAN	RPL29	60S ribosomal protein L29 OS=Homo sapiens GN=RPL29 PE=1 SV=2	17.74	21.8	32.5
sp|P39023|RL3_HUMAN	RPL3	60S ribosomal protein L3 OS=Homo sapiens GN=RPL3 PE=1 SV=2	46.08	34	78.6
sp|P62888|RL30_HUMAN	RPL30	60S ribosomal protein L30 OS=Homo sapiens GN=RPL30 PE=1 SV=2	12.78	14.5	48.3
sp|P62899|RL31_HUMAN	RPL31	60S ribosomal protein L31 OS=Homo sapiens GN=RPL31 PE=1 SV=1	14.45	8.4	25.8
sp|P62910|RL32_HUMAN	RPL32	60S ribosomal protein L32 OS=Homo sapiens GN=RPL32 PE=1 SV=2	15.85	33.3	69.2
sp|P42766|RL35_HUMAN	RPL35	60S ribosomal protein L35 OS=Homo sapiens GN=RPL35 PE=1 SV=2	14.54	17	202.3
sp|P18077|RL35A_HUMAN	RPL35A	60S ribosomal protein L35a OS=Homo sapiens GN=RPL35A PE=1 SV=2	12.53	15.6	29.2
sp|Q9Y3U8|RL36_HUMAN	RPL36	60S ribosomal protein L36 OS=Homo sapiens GN=RPL36 PE=1 SV=3	12.25	23.5	4.6
sp|P61513|RL37A_HUMAN	RPL37A	60S ribosomal protein L37a OS=Homo sapiens GN=RPL37A PE=1 SV=2	10.27	30	100
sp|P63173|RL38_HUMAN	RPL38	60S ribosomal protein L38 OS=Homo sapiens GN=RPL38 PE=1 SV=2	8.21	61.4	20.2
sp|P36578|RL4_HUMAN	RPL4	60S ribosomal protein L4 OS=Homo sapiens GN=RPL4 PE=1 SV=5	47.67	111.1	42.6
sp|P46777|RL5_HUMAN	RPL5	60S ribosomal protein L5 OS=Homo sapiens GN=RPL5 PE=1 SV=3	34.34	66.7	93.1
sp|Q02878|RL6_HUMAN	RPL6	60S ribosomal protein L6 OS=Homo sapiens GN=RPL6 PE=1 SV=3	32.71	25.3	57.1
sp|P18124|RL7_HUMAN	RPL7	60S ribosomal protein L7 OS=Homo sapiens GN=RPL7 PE=1 SV=1	29.21	29.8	74.2
sp|P62424|RL7A_HUMAN	RPL7A	60S ribosomal protein L7a OS=Homo sapiens GN=RPL7A PE=1 SV=2	29.98	61.9	49.1
sp|P62917|RL8_HUMAN	RPL8	60S ribosomal protein L8 OS=Homo sapiens GN=RPL8 PE=1 SV=2	28.01	14.1	31.4
sp|P32969|RL9_HUMAN	RPL9	60S ribosomal protein L9 OS=Homo sapiens GN=RPL9 PE=1 SV=1	21.85	18.9	25
sp|P05388|RLA0_HUMAN	RPLP0	60S acidic ribosomal protein P0 OS=Homo sapiens GN=RPLP0 PE=1 SV=1	34.25	13.5	93.8
sp|Q8NHW5|RLA0L_HUMAN	RPLP0P6	60S acidic ribosomal protein P0-like OS=Homo sapiens GN=RPLP0P6 PE=5 SV=1	34.34	33.3	29.9
sp|P05386|RLA1_HUMAN	RPLP1	60S acidic ribosomal protein P1 OS=Homo sapiens GN=RPLP1 PE=1 SV=1	11.51	3.2	54.5
sp|P05387|RLA2_HUMAN	RPLP2	60S acidic ribosomal protein P2 OS=Homo sapiens GN=RPLP2 PE=1 SV=1	11.66	22.7	20.7
sp|P04844|RPN2_HUMAN	RPN2	Dolichyl-diphosphooligosaccharide--protein glycosyltransferase subunit 2 OS=Homo sapiens GN=RPN2 PE=1 SV=3	69.24	40.4	1
sp|P46783|RS10_HUMAN	RPS10	40S ribosomal protein S10 OS=Homo sapiens GN=RPS10 PE=1 SV=1	18.89	10.4	26.3
sp|Q9NQ39|RS10L_HUMAN	RPS10P5	Putative 40S ribosomal protein S10-like OS=Homo sapiens GN=RPS10P5 PE=5 SV=1	20.11	7.8	22.9
sp|P62280|RS11_HUMAN	RPS11	40S ribosomal protein S11 OS=Homo sapiens GN=RPS11 PE=1 SV=3	18.42	7.3	36.5
sp|P62277|RS13_HUMAN	RPS13	40S ribosomal protein S13 OS=Homo sapiens GN=RPS13 PE=1 SV=2	17.21	14	31.4
sp|P62263|RS14_HUMAN	RPS14	40S ribosomal protein S14 OS=Homo sapiens GN=RPS14 PE=1 SV=3	16.26	17.4	23.7
sp|P62841|RS15_HUMAN	RPS15	40S ribosomal protein S15 OS=Homo sapiens GN=RPS15 PE=1 SV=2	17.03	43.6	46.5
sp|P62244|RS15A_HUMAN	RPS15A	40S ribosomal protein S15a OS=Homo sapiens GN=RPS15A PE=1 SV=2	14.83	4.2	10.6
sp|P62249|RS16_HUMAN	RPS16	40S ribosomal protein S16 OS=Homo sapiens GN=RPS16 PE=1 SV=2	16.44	29.7	46.9
sp|P08708|RS17_HUMAN	RPS17	40S ribosomal protein S17 OS=Homo sapiens GN=RPS17 PE=1 SV=2	15.54	33.9	39.1
sp|P62269|RS18_HUMAN	RPS18	40S ribosomal protein S18 OS=Homo sapiens GN=RPS18 PE=1 SV=3	17.71	54.9	60.6
sp|P39019|RS19_HUMAN	RPS19	40S ribosomal protein S19 OS=Homo sapiens GN=RPS19 PE=1 SV=2	16.05	8.9	23.5
sp|P15880|RS2_HUMAN	RPS2	40S ribosomal protein S2 OS=Homo sapiens GN=RPS2 PE=1 SV=2	31.3	35.7	71.1
sp|P60866|RS20_HUMAN	RPS20	40S ribosomal protein S20 OS=Homo sapiens GN=RPS20 PE=1 SV=1	13.36	9.5	32.4
sp|P63220|RS21_HUMAN	RPS21	40S ribosomal protein S21 OS=Homo sapiens GN=RPS21 PE=1 SV=1	9.11	10.5	108
sp|P62266|RS23_HUMAN	RPS23	40S ribosomal protein S23 OS=Homo sapiens GN=RPS23 PE=1 SV=3	15.8	67.8	18.2
sp|P62847|RS24_HUMAN	RPS24	40S ribosomal protein S24 OS=Homo sapiens GN=RPS24 PE=1 SV=1	15.41	30.4	42.3
sp|P62851|RS25_HUMAN	RPS25	40S ribosomal protein S25 OS=Homo sapiens GN=RPS25 PE=1 SV=1	13.73	29.7	25.8
sp|P62854|RS26_HUMAN	RPS26	40S ribosomal protein S26 OS=Homo sapiens GN=RPS26 PE=1 SV=3	13.01	22.2	71.5
sp|Q5JNZ5|RS26L_HUMAN	RPS26P11	Putative 40S ribosomal protein S26-like 1 OS=Homo sapiens GN=RPS26P11 PE=5 SV=1	12.99	7.5	3.3
sp|P42677|RS27_HUMAN	RPS27	40S ribosomal protein S27 OS=Homo sapiens GN=RPS27 PE=1 SV=3	9.45	22.5	21
sp|P62857|RS28_HUMAN	RPS28	40S ribosomal protein S28 OS=Homo sapiens GN=RPS28 PE=1 SV=1	7.84	22	22.5
sp|P62273|RS29_HUMAN	RPS29	40S ribosomal protein S29 OS=Homo sapiens GN=RPS29 PE=1 SV=2	6.67	1	2.3
tr|E9PJN9|E9PJN9_HUMAN	RPS3	40S ribosomal protein S3 (Fragment) OS=Homo sapiens GN=RPS3 PE=1 SV=1	3.81	28.6	13.3
sp|P23396|RS3_HUMAN	RPS3	40S ribosomal protein S3 OS=Homo sapiens GN=RPS3 PE=1 SV=2	26.67	17.4	22.6
sp|P61247|RS3A_HUMAN	RPS3A	40S ribosomal protein S3a OS=Homo sapiens GN=RPS3A PE=1 SV=2	29.93	16	100
sp|P62701|RS4X_HUMAN	RPS4X	40S ribosomal protein S4 X isoform OS=Homo sapiens GN=RPS4X PE=1 SV=2	29.58	18.1	36.2
sp|P22090|RS4Y1_HUMAN	RPS4Y1	40S ribosomal protein S4 Y isoform 1 OS=Homo sapiens GN=RPS4Y1 PE=1 SV=2	29.44	62.5	18.3
sp|P46782|RS5_HUMAN	RPS5	40S ribosomal protein S5 OS=Homo sapiens GN=RPS5 PE=1 SV=4	22.86	11.4	70.6
sp|P62753|RS6_HUMAN	RPS6	40S ribosomal protein S6 OS=Homo sapiens GN=RPS6 PE=1 SV=1	28.66	40	33.3
sp|P62081|RS7_HUMAN	RPS7	40S ribosomal protein S7 OS=Homo sapiens GN=RPS7 PE=1 SV=1	22.11	9.6	100
sp|P62241|RS8_HUMAN	RPS8	40S ribosomal protein S8 OS=Homo sapiens GN=RPS8 PE=1 SV=2	24.19	17.3	20.4
sp|P46781|RS9_HUMAN	RPS9	40S ribosomal protein S9 OS=Homo sapiens GN=RPS9 PE=1 SV=3	22.58	88.2	67.9
sp|P08865|RSSA_HUMAN	RPSA	40S ribosomal protein SA OS=Homo sapiens GN=RPSA PE=1 SV=4	32.83	12.2	17.5
sp|Q9P2E9|RRBP1_HUMAN	RRBP1	Ribosome-binding protein 1 OS=Homo sapiens GN=RRBP1 PE=1 SV=4	152.38	1.9	6.4
sp|Q14684|RRP1B_HUMAN	RRP1B	Ribosomal RNA processing protein 1 homolog B OS=Homo sapiens GN=RRP1B PE=1 SV=3	84.38	5.4	80.9
sp|O76021|RL1D1_HUMAN	RSL1D1	Ribosomal L1 domain-containing protein 1 OS=Homo sapiens GN=RSL1D1 PE=1 SV=3	54.94	1	40
sp|Q9Y3I0|RTCB_HUMAN	RTCB	tRNA-splicing ligase RtcB homolog OS=Homo sapiens GN=RTCB PE=1 SV=1	55.17	68.8	1.7
sp|Q9Y230|RUVB2_HUMAN	RUVBL2	RuvB-like 2 OS=Homo sapiens GN=RUVBL2 PE=1 SV=3	51.12	12.5	103.8
sp|Q15424|SAFB1_HUMAN	SAFB	Scaffold attachment factor B1 OS=Homo sapiens GN=SAFB PE=1 SV=4	102.58	20	18.9
sp|Q14151|SAFB2_HUMAN	SAFB2	Scaffold attachment factor B2 OS=Homo sapiens GN=SAFB2 PE=1 SV=1	107.41	6	3.7
sp|Q6P3W7|SCYL2_HUMAN	SCYL2	SCY1-like protein 2 OS=Homo sapiens GN=SCYL2 PE=1 SV=1	103.64	2.8	1
sp|Q8NC51|PAIRB_HUMAN	SERBP1	Plasminogen activator inhibitor 1 RNA-binding protein OS=Homo sapiens GN=SERBP1 PE=1 SV=2	44.94	7	16.1
sp|Q15637|SF01_HUMAN	SF1	Splicing factor 1 OS=Homo sapiens GN=SF1 PE=1 SV=4	68.29	2.1	5.9
tr|H7C0N4|H7C0N4_HUMAN	SF1	Splicing factor 1 (Fragment) OS=Homo sapiens GN=SF1 PE=1 SV=1	18.74	2.4	40.6
sp|O75533|SF3B1_HUMAN	SF3B1	Splicing factor 3B subunit 1 OS=Homo sapiens GN=SF3B1 PE=1 SV=3	145.74	7.5	7.4
sp|Q13435|SF3B2_HUMAN	SF3B2	Splicing factor 3B subunit 2 OS=Homo sapiens GN=SF3B2 PE=1 SV=2	100.16	7.6	16.8
sp|Q15393|SF3B3_HUMAN	SF3B3	Splicing factor 3B subunit 3 OS=Homo sapiens GN=SF3B3 PE=1 SV=4	135.49	9.2	8.1
sp|P23246|SFPQ_HUMAN	SFPQ	Splicing factor proline- and glutamine-rich OS=Homo sapiens GN=SFPQ PE=1 SV=2	76.1	3.3	8.6
sp|P42285|SK2L2_HUMAN	SKIV2L2	Superkiller viralicidic activity 2-like 2 OS=Homo sapiens GN=SKIV2L2 PE=1 SV=3	117.73	1.3	538.5
sp|P63208|SKP1_HUMAN	SKP1	S-phase kinase-associated protein 1 OS=Homo sapiens GN=SKP1 PE=1 SV=2	18.65	16.2	1
sp|Q9UJS0|CMC2_HUMAN	SLC25A13	Calcium-binding mitochondrial carrier protein Aralar2 OS=Homo sapiens GN=SLC25A13 PE=1 SV=2	74.13	1	1.7
sp|Q00325|MPCP_HUMAN	SLC25A3	Phosphate carrier protein mitochondrial OS=Homo sapiens GN=SLC25A3 PE=1 SV=2	40.07	13.1	35.2
sp|P05141|ADT2_HUMAN	SLC25A5	ADP/ATP translocase 2 OS=Homo sapiens GN=SLC25A5 PE=1 SV=7	32.83	1	3.4
sp|P12236|ADT3_HUMAN	SLC25A6	ADP/ATP translocase 3 OS=Homo sapiens GN=SLC25A6 PE=1 SV=4	32.85	18.6	23.1
sp|O60264|SMCA5_HUMAN	SMARCA5	SWI/SNF-related matrix-associated actin-dependent regulator of chromatin subfamily A member 5 OS=Homo sapiens GN=SMARCA5 PE=1 SV=1	121.83	3.8	27.5
sp|Q9UQE7|SMC3_HUMAN	SMC3	Structural maintenance of chromosomes protein 3 OS=Homo sapiens GN=SMC3 PE=1 SV=2	141.45	2.3	21.3
sp|Q16637|SMN_HUMAN	SMN1	Survival motor neuron protein OS=Homo sapiens GN=SMN1 PE=1 SV=1	31.83	1.4	33.3
sp|O75643|U520_HUMAN	SNRNP200	U5 small nuclear ribonucleoprotein 200 kDa helicase OS=Homo sapiens GN=SNRNP200 PE=1 SV=2	244.35	11.2	12.8
sp|Q96DI7|SNR40_HUMAN	SNRNP40	U5 small nuclear ribonucleoprotein 40 kDa protein OS=Homo sapiens GN=SNRNP40 PE=1 SV=1	39.29	2.3	1
sp|P09012|SNRPA_HUMAN	SNRPA	U1 small nuclear ribonucleoprotein A OS=Homo sapiens GN=SNRPA PE=1 SV=3	31.26	29.4	26.9
sp|P09661|RU2A_HUMAN	SNRPA1	U2 small nuclear ribonucleoprotein A' OS=Homo sapiens GN=SNRPA1 PE=1 SV=2	28.4	4.2	12.7
sp|P14678|RSMB_HUMAN	SNRPB	Small nuclear ribonucleoprotein-associated proteins B and B' OS=Homo sapiens GN=SNRPB PE=1 SV=2	24.59	22.6	25
sp|P08579|RU2B_HUMAN	SNRPB2	U2 small nuclear ribonucleoprotein B'' OS=Homo sapiens GN=SNRPB2 PE=1 SV=1	25.47	1	1
sp|P62314|SMD1_HUMAN	SNRPD1	Small nuclear ribonucleoprotein Sm D1 OS=Homo sapiens GN=SNRPD1 PE=1 SV=1	13.27	1	133.3
sp|P62316|SMD2_HUMAN	SNRPD2	Small nuclear ribonucleoprotein Sm D2 OS=Homo sapiens GN=SNRPD2 PE=1 SV=1	13.52	11.4	7.7
sp|P62318|SMD3_HUMAN	SNRPD3	Small nuclear ribonucleoprotein Sm D3 OS=Homo sapiens GN=SNRPD3 PE=1 SV=1	13.91	25.4	1
sp|P62304|RUXE_HUMAN	SNRPE	Small nuclear ribonucleoprotein E OS=Homo sapiens GN=SNRPE PE=1 SV=1	10.8	20.4	24.2
sp|A8MWD9|RUXGL_HUMAN	SNRPGP15	Putative small nuclear ribonucleoprotein G-like protein 15 OS=Homo sapiens GN=SNRPGP15 PE=5 SV=2	8.54	9.8	8
sp|P55769|NH2L1_HUMAN	SNU13	NHP2-like protein 1 OS=Homo sapiens GN=SNU13 PE=1 SV=3	14.16	5.6	13.2
sp|P48431|SOX2_HUMAN	SOX2	Transcription factor SOX-2 OS=Homo sapiens GN=SOX2 PE=1 SV=1	34.29	1	1
sp|Q9Y5M8|SRPRB_HUMAN	SRPRB	Signal recognition particle receptor subunit beta OS=Homo sapiens GN=SRPRB PE=1 SV=3	29.68	2.9	4.1
sp|Q07955|SRSF1_HUMAN	SRSF1	Serine/arginine-rich splicing factor 1 OS=Homo sapiens GN=SRSF1 PE=1 SV=2	27.73	4.8	6.9
sp|O75494|SRS10_HUMAN	SRSF10	Serine/arginine-rich splicing factor 10 OS=Homo sapiens GN=SRSF10 PE=1 SV=1	31.28	7.5	29.2
sp|Q8WXF0|SRS12_HUMAN	SRSF12	Serine/arginine-rich splicing factor 12 OS=Homo sapiens GN=SRSF12 PE=2 SV=1	30.49	19.5	19.8
sp|Q01130|SRSF2_HUMAN	SRSF2	Serine/arginine-rich splicing factor 2 OS=Homo sapiens GN=SRSF2 PE=1 SV=4	25.46	1.5	6.3
sp|Q13243|SRSF5_HUMAN	SRSF5	Serine/arginine-rich splicing factor 5 OS=Homo sapiens GN=SRSF5 PE=1 SV=1	31.25	3.3	6
sp|Q13247|SRSF6_HUMAN	SRSF6	Serine/arginine-rich splicing factor 6 OS=Homo sapiens GN=SRSF6 PE=1 SV=2	39.56	2.9	4.7
sp|Q16629|SRSF7_HUMAN	SRSF7	Serine/arginine-rich splicing factor 7 OS=Homo sapiens GN=SRSF7 PE=1 SV=1	27.35	7.2	11.9
sp|Q13242|SRSF9_HUMAN	SRSF9	Serine/arginine-rich splicing factor 9 OS=Homo sapiens GN=SRSF9 PE=1 SV=1	25.53	146.7	183.9
sp|Q04837|SSBP_HUMAN	SSBP1	Single-stranded DNA-binding protein mitochondrial OS=Homo sapiens GN=SSBP1 PE=1 SV=1	17.25	1.8	4.3
sp|Q08945|SSRP1_HUMAN	SSRP1	FACT complex subunit SSRP1 OS=Homo sapiens GN=SSRP1 PE=1 SV=1	81.02	3.9	4.4
sp|O95793|STAU1_HUMAN	STAU1	Double-stranded RNA-binding protein Staufen homolog 1 OS=Homo sapiens GN=STAU1 PE=1 SV=2	63.14	48	98.8
sp|Q9NUL3|STAU2_HUMAN	STAU2	Double-stranded RNA-binding protein Staufen homolog 2 OS=Homo sapiens GN=STAU2 PE=1 SV=1	62.6	57.9	1
sp|Q9UJZ1|STML2_HUMAN	STOML2	Stomatin-like protein 2 mitochondrial OS=Homo sapiens GN=STOML2 PE=1 SV=1	38.51	1	6
sp|Q96SI9|STRBP_HUMAN	STRBP	Spermatid perinuclear RNA-binding protein OS=Homo sapiens GN=STRBP PE=1 SV=1	73.61	1	16.8
sp|P53999|TCP4_HUMAN	SUB1	Activated RNA polymerase II transcriptional coactivator p15 OS=Homo sapiens GN=SUB1 PE=1 SV=3	14.39	1.5	3.6
sp|Q9Y5B9|SP16H_HUMAN	SUPT16H	FACT complex subunit SPT16 OS=Homo sapiens GN=SUPT16H PE=1 SV=1	119.84	5.5	8.2
sp|O60506|HNRPQ_HUMAN	SYNCRIP	Heterogeneous nuclear ribonucleoprotein Q OS=Homo sapiens GN=SYNCRIP PE=1 SV=2	69.56	75	110
sp|Q92804|RBP56_HUMAN	TAF15	TATA-binding protein-associated factor 2N OS=Homo sapiens GN=TAF15 PE=1 SV=1	61.79	11.8	14.4
sp|Q13148|TADBP_HUMAN	TARDBP	TAR DNA-binding protein 43 OS=Homo sapiens GN=TARDBP PE=1 SV=1	44.71	17.9	185.7
sp|P31483|TIA1_HUMAN	TIA1	Nucleolysin TIA-1 isoform p40 OS=Homo sapiens GN=TIA1 PE=1 SV=3	42.94	45	118.4
sp|Q01085|TIAR_HUMAN	TIAL1	Nucleolysin TIAR OS=Homo sapiens GN=TIAL1 PE=1 SV=1	41.56	1	1
sp|P42166|LAP2A_HUMAN	TMPO	Lamina-associated polypeptide 2 isoform alpha OS=Homo sapiens GN=TMPO PE=1 SV=2	75.45	1	1
sp|P42167|LAP2B_HUMAN	TMPO	Lamina-associated polypeptide 2 isoforms beta/gamma OS=Homo sapiens GN=TMPO PE=1 SV=2	50.64	1.8	4.6
sp|Q8NDV7|TNR6A_HUMAN	TNRC6A	Trinucleotide repeat-containing gene 6A protein OS=Homo sapiens GN=TNRC6A PE=1 SV=2	210.17	1	1
sp|P11387|TOP1_HUMAN	TOP1	DNA topoisomerase 1 OS=Homo sapiens GN=TOP1 PE=1 SV=2	90.67	3	11.1
sp|Q969P6|TOP1M_HUMAN	TOP1MT	DNA topoisomerase I mitochondrial OS=Homo sapiens GN=TOP1MT PE=1 SV=1	69.83	18.1	66.7
sp|P11388|TOP2A_HUMAN	TOP2A	DNA topoisomerase 2-alpha OS=Homo sapiens GN=TOP2A PE=1 SV=3	174.28	3.5	7.7
sp|Q02880|TOP2B_HUMAN	TOP2B	DNA topoisomerase 2-beta OS=Homo sapiens GN=TOP2B PE=1 SV=3	183.15	1	5.7
sp|Q13595|TRA2A_HUMAN	TRA2A	Transformer-2 protein homolog alpha OS=Homo sapiens GN=TRA2A PE=1 SV=1	32.67	4	30
sp|P62995|TRA2B_HUMAN	TRA2B	Transformer-2 protein homolog beta OS=Homo sapiens GN=TRA2B PE=1 SV=1	33.65	19.5	6.7
sp|Q13263|TIF1B_HUMAN	TRIM28	Transcription intermediary factor 1-beta OS=Homo sapiens GN=TRIM28 PE=1 SV=5	88.49	2.7	15.7
sp|Q7Z2T5|TRM1L_HUMAN	TRMT1L	TRMT1-like protein OS=Homo sapiens GN=TRMT1L PE=1 SV=2	81.7	23.6	20
sp|Q86VY4|TSYL5_HUMAN	TSPYL5	Testis-specific Y-encoded-like protein 5 OS=Homo sapiens GN=TSPYL5 PE=1 SV=2	45.12	1.2	1
sp|Q9BQE3|TBA1C_HUMAN	TUBA1C	Tubulin alpha-1C chain OS=Homo sapiens GN=TUBA1C PE=1 SV=1	49.86	4.8	20.9
sp|P07437|TBB5_HUMAN	TUBB	Tubulin beta chain OS=Homo sapiens GN=TUBB PE=1 SV=2	49.64	4.6	60.9
sp|Q9BVA1|TBB2B_HUMAN	TUBB2B	Tubulin beta-2B chain OS=Homo sapiens GN=TUBB2B PE=1 SV=1	49.92	10.8	14.3
sp|P68371|TBB4B_HUMAN	TUBB4B	Tubulin beta-4B chain OS=Homo sapiens GN=TUBB4B PE=1 SV=1	49.8	11.1	35.4
sp|P26368|U2AF2_HUMAN	U2AF2	Splicing factor U2AF 65 kDa subunit OS=Homo sapiens GN=U2AF2 PE=1 SV=4	53.47	37.3	32.7
sp|P62987|RL40_HUMAN	UBA52	Ubiquitin-60S ribosomal protein L40 OS=Homo sapiens GN=UBA52 PE=1 SV=2	14.72	1.7	12.2
sp|Q14157|UBP2L_HUMAN	UBAP2L	Ubiquitin-associated protein 2-like OS=Homo sapiens GN=UBAP2L PE=1 SV=2	114.47	216.7	1000
sp|P17480|UBF1_HUMAN	UBTF	Nucleolar transcription factor 1 OS=Homo sapiens GN=UBTF PE=1 SV=1	89.35	1.4	8.3
sp|Q92900|RENT1_HUMAN	UPF1	Regulator of nonsense transcripts 1 OS=Homo sapiens GN=UPF1 PE=1 SV=2	124.27	384.6	305
sp|P08670|VIME_HUMAN	VIM	Vimentin OS=Homo sapiens GN=VIM PE=1 SV=4	53.62	3	10
sp|P61964|WDR5_HUMAN	WDR5	WD repeat-containing protein 5 OS=Homo sapiens GN=WDR5 PE=1 SV=1	36.57	1	40.4
sp|P13010|XRCC5_HUMAN	XRCC5	X-ray repair cross-complementing protein 5 OS=Homo sapiens GN=XRCC5 PE=1 SV=3	82.65	4.6	24.1
sp|P12956|XRCC6_HUMAN	XRCC6	X-ray repair cross-complementing protein 6 OS=Homo sapiens GN=XRCC6 PE=1 SV=2	69.8	3.3	11.3
sp|Q8IZH2|XRN1_HUMAN	XRN1	5'-3' exoribonuclease 1 OS=Homo sapiens GN=XRN1 PE=1 SV=1	193.98	1	1
sp|Q9H0D6|XRN2_HUMAN	XRN2	5'-3' exoribonuclease 2 OS=Homo sapiens GN=XRN2 PE=1 SV=1	108.51	96.6	87.8
sp|P67809|YBOX1_HUMAN	YBX1	Nuclease-sensitive element-binding protein 1 OS=Homo sapiens GN=YBX1 PE=1 SV=3	35.9	28	72.7
sp|P16989|YBOX3_HUMAN	YBX3	Y-box-binding protein 3 OS=Homo sapiens GN=YBX3 PE=1 SV=4	40.07	23.5	49.3
sp|P49750|YLPM1_HUMAN	YLPM1	YLP motif-containing protein 1 OS=Homo sapiens GN=YLPM1 PE=1 SV=3	219.85	2.1	5.9
sp|Q96TA2|YMEL1_HUMAN	YME1L1	ATP-dependent zinc metalloprotease YME1L1 OS=Homo sapiens GN=YME1L1 PE=1 SV=2	86.4	11	16.4
sp|Q9BYJ9|YTHD1_HUMAN	YTHDF1	YTH domain-containing family protein 1 OS=Homo sapiens GN=YTHDF1 PE=1 SV=1	60.84	4.2	7.7
sp|Q9Y5A9|YTHD2_HUMAN	YTHDF2	YTH domain-containing family protein 2 OS=Homo sapiens GN=YTHDF2 PE=1 SV=2	62.3	23.7	11.2
sp|Q7Z739|YTHD3_HUMAN	YTHDF3	YTH domain-containing family protein 3 OS=Homo sapiens GN=YTHDF3 PE=1 SV=1	63.82	10.2	1
sp|Q9NUD5|ZCHC3_HUMAN	ZCCHC3	Zinc finger CCHC domain-containing protein 3 OS=Homo sapiens GN=ZCCHC3 PE=1 SV=1	43.59	8.1	26.3
sp|Q6NZY4|ZCHC8_HUMAN	ZCCHC8	Zinc finger CCHC domain-containing protein 8 OS=Homo sapiens GN=ZCCHC8 PE=1 SV=2	78.53	2.7	3.3
sp|Q96KR1|ZFR_HUMAN	ZFR	Zinc finger RNA-binding protein OS=Homo sapiens GN=ZFR PE=1 SV=2	116.94	104.8	1052.6
sp|O95409|ZIC2_HUMAN	ZIC2	Zinc finger protein ZIC 2 OS=Homo sapiens GN=ZIC2 PE=1 SV=2	54.97	1	1
sp|Q5BKZ1|ZN326_HUMAN	ZNF326	DBIRD complex subunit ZNF326 OS=Homo sapiens GN=ZNF326 PE=1 SV=2	65.61	828.1	2055.6
sp|Q9ULD9|ZN608_HUMAN	ZNF608	Zinc finger protein 608 OS=Homo sapiens GN=ZNF608 PE=1 SV=4	162.11	1	1
sp|O15014|ZN609_HUMAN	ZNF609	Zinc finger protein 609 OS=Homo sapiens GN=ZNF609 PE=1 SV=2	151.1	1	1
sp|Q969S3|ZN622_HUMAN	ZNF622	Zinc finger protein 622 OS=Homo sapiens GN=ZNF622 PE=1 SV=1	54.24	1	1

## Sheet: MRC5 cells
reference	Gene Symbol	Annotation	MWT(kDa)	MRC5_rep1 (relative value of sum intensity of the peptides)	MRC5_rep2 (relative value of sum intensity of the peptides)
tr|A8K7N0|A8K7N0_HUMAN	A8K7N0	cDNA FLJ75556, highly similar to Homo sapiens ribosomal protein L14, mRNA OS=Homo sapiens PE=2 SV=1	23.63	3.1	5
sp|P28288|ABCD3_HUMAN	ABCD3	ATP-binding cassette sub-family D member 3 OS=Homo sapiens GN=ABCD3 PE=1 SV=1	75.43	1	2.7
sp|Q8NE71|ABCF1_HUMAN	ABCF1	ATP-binding cassette sub-family F member 1 OS=Homo sapiens GN=ABCF1 PE=1 SV=2	95.87	9.69697	34.8485
sp|O94929|ABLM3_HUMAN	ABLIM3	Actin-binding LIM protein 3 OS=Homo sapiens GN=ABLIM3 PE=1 SV=3	77.75	1	19.0625
sp|P62736|ACTA_HUMAN	ACTA2	Actin, aortic smooth muscle OS=Homo sapiens GN=ACTA2 PE=1 SV=1	41.98	1	3.61111
sp|P63261|ACTG_HUMAN	ACTG1	Actin, cytoplasmic 2 OS=Homo sapiens GN=ACTG1 PE=1 SV=1	41.77	1.4375	3.5625
sp|O96019|ACL6A_HUMAN	ACTL6A	Actin-like protein 6A OS=Homo sapiens GN=ACTL6A PE=1 SV=1	47.43	1	81.9444
sp|P35609|ACTN2_HUMAN	ACTN2	Alpha-actinin-2 OS=Homo sapiens GN=ACTN2 PE=1 SV=1	103.79	1.01149	1.37931
sp|O43707|ACTN4_HUMAN	ACTN4	Alpha-actinin-4 OS=Homo sapiens GN=ACTN4 PE=1 SV=2	104.79	1.61538	1
sp|P55265|DSRAD_HUMAN	ADAR	Double-stranded RNA-specific adenosine deaminase OS=Homo sapiens GN=ADAR PE=1 SV=4	135.98	43.8596	64.9123
sp|P78563|RED1_HUMAN	ADARB1	Double-stranded RNA-specific editase 1 OS=Homo sapiens GN=ADARB1 PE=1 SV=1	80.71	100	55
sp|Q9UL18|AGO1_HUMAN	AGO1	Protein argonaute-1 OS=Homo sapiens GN=AGO1 PE=1 SV=3	97.15	1	2.2
sp|Q9UKV8|AGO2_HUMAN	AGO2	Protein argonaute-2 OS=Homo sapiens GN=AGO2 PE=1 SV=3	97.15	2.35294	14.7059
sp|Q9H9G7|AGO3_HUMAN	AGO3	Protein argonaute-3 OS=Homo sapiens GN=AGO3 PE=1 SV=2	97.3	1	2.66667
sp|O95831|AIFM1_HUMAN	AIFM1	Apoptosis-inducing factor 1, mitochondrial OS=Homo sapiens GN=AIFM1 PE=1 SV=1	66.86	4.57143	7
sp|O43823|AKAP8_HUMAN	AKAP8	A-kinase anchor protein 8 OS=Homo sapiens GN=AKAP8 PE=1 SV=1	76.06	30.8642	62.963
sp|Q9ULX6|AKP8L_HUMAN	AKAP8L	A-kinase anchor protein 8-like OS=Homo sapiens GN=AKAP8L PE=1 SV=3	71.6	1	1.33333
sp|Q86V81|THOC4_HUMAN	ALYREF	THO complex subunit 4 OS=Homo sapiens GN=ALYREF PE=1 SV=3	26.87	1	1.65957
sp|P15144|AMPN_HUMAN	ANPEP	Aminopeptidase N OS=Homo sapiens GN=ANPEP PE=1 SV=4	109.47	1	2.10526
sp|P07355|ANXA2_HUMAN	ANXA2	Annexin A2 OS=Homo sapiens GN=ANXA2 PE=1 SV=2	38.58	2.20588	1
sp|Q10567|AP1B1_HUMAN	AP1B1	AP-1 complex subunit beta-1 OS=Homo sapiens GN=AP1B1 PE=1 SV=2	104.57	5.09091	1
sp|O95782|AP2A1_HUMAN	AP2A1	AP-2 complex subunit alpha-1 OS=Homo sapiens GN=AP2A1 PE=1 SV=3	107.48	1.36842	1
sp|O94973|AP2A2_HUMAN	AP2A2	AP-2 complex subunit alpha-2 OS=Homo sapiens GN=AP2A2 PE=1 SV=2	103.89	1.01613	1.77419
sp|P63010|AP2B1_HUMAN	AP2B1	AP-2 complex subunit beta OS=Homo sapiens GN=AP2B1 PE=1 SV=1	104.49	2.57732	1.95876
sp|O14617|AP3D1_HUMAN	AP3D1	AP-3 complex subunit delta-1 OS=Homo sapiens GN=AP3D1 PE=1 SV=1	130.08	1	33.3333
sp|P31941|ABC3A_HUMAN	APOBEC3A	DNA dC->dU-editing enzyme APOBEC-3A OS=Homo sapiens GN=APOBEC3A PE=1 SV=3	23	6.36364	6.36364
sp|Q9UH17|ABC3B_HUMAN	APOBEC3B	DNA dC->dU-editing enzyme APOBEC-3B OS=Homo sapiens GN=APOBEC3B PE=1 SV=1	45.89	1	1.69492
sp|Q12797|ASPH_HUMAN	ASPH	Aspartyl/asparaginyl beta-hydroxylase OS=Homo sapiens GN=ASPH PE=1 SV=3	85.81	4.21053	10.2632
sp|Q9NVI7|ATD3A_HUMAN	ATAD3A	ATPase family AAA domain-containing protein 3A OS=Homo sapiens GN=ATAD3A PE=1 SV=2	71.32	11.6667	33.3333
sp|Q99700|ATX2_HUMAN	ATXN2	Ataxin-2 OS=Homo sapiens GN=ATXN2 PE=1 SV=2	140.2	1	1.95833
tr|B4DET1|B4DET1_HUMAN	B4DET1	cDNA FLJ53860, highly similar to DNA-directed RNA polymerase II largest subunit (EC 2.7.7.6) OS=Homo sapiens PE=2 SV=1	91.75	1	1.30769
tr|B7Z8W3|B7Z8W3_HUMAN	B7Z8W3	cDNA FLJ53272, highly similar to Homo sapiens LIM domain 7 (LMO7), mRNA OS=Homo sapiens PE=2 SV=1	145.36	5.08333	14.1667
tr|B7Z8Y3|B7Z8Y3_HUMAN	B7Z8Y3	cDNA FLJ61696, highly similar to Double-stranded RNA-specific adenosine deaminase (EC 3.5.4.-) OS=Homo sapiens PE=2 SV=1	106.95	1.03704	1.33333
sp|O95816|BAG2_HUMAN	BAG2	BAG family molecular chaperone regulator 2 OS=Homo sapiens GN=BAG2 PE=1 SV=1	23.76	2.2	4.2
sp|O95429|BAG4_HUMAN	BAG4	BAG family molecular chaperone regulator 4 OS=Homo sapiens GN=BAG4 PE=1 SV=1	49.56	1	1.47826
sp|Q9NSY1|BMP2K_HUMAN	BMP2K	BMP-2-inducible protein kinase OS=Homo sapiens GN=BMP2K PE=1 SV=2	129.09	8.46939	3.97959
sp|P20290|BTF3_HUMAN	BTF3	Transcription factor BTF3 OS=Homo sapiens GN=BTF3 PE=1 SV=1	22.15	12.2222	12.2222
sp|E9PRG8|CK098_HUMAN	C11orf98	Uncharacterized protein C11orf98 OS=Homo sapiens GN=C11orf98 PE=4 SV=1	13.79	8.57143	15
sp|Q9Y224|CN166_HUMAN	C14orf166	UPF0568 protein C14orf166 OS=Homo sapiens GN=C14orf166 PE=1 SV=1	28.05	430.769	769.231
sp|Q9BRJ6|CG050_HUMAN	C7orf50	Uncharacterized protein C7orf50 OS=Homo sapiens GN=C7orf50 PE=1 SV=1	22.07	3.84211	7.36842
sp|Q05682|CALD1_HUMAN	CALD1	Caldesmon OS=Homo sapiens GN=CALD1 PE=1 SV=3	93.18	1.36	1
sp|Q14444|CAPR1_HUMAN	CAPRIN1	Caprin-1 OS=Homo sapiens GN=CAPRIN1 PE=1 SV=2	78.32	3.68421	6.05263
sp|Q76M96|CCD80_HUMAN	CCDC80	Coiled-coil domain-containing protein 80 OS=Homo sapiens GN=CCDC80 PE=1 SV=1	108.11	1	2.75362
sp|P16070|CD44_HUMAN	CD44	CD44 antigen OS=Homo sapiens GN=CD44 PE=1 SV=3	81.49	1.35417	2.1875
sp|P13987|CD59_HUMAN	CD59	CD59 glycoprotein OS=Homo sapiens GN=CD59 PE=1 SV=1	14.17	1	3
sp|P60953|CDC42_HUMAN	CDC42	Cell division control protein 42 homolog OS=Homo sapiens GN=CDC42 PE=1 SV=2	21.25	1.14286	2.65306
sp|Q92879|CELF1_HUMAN	CELF1	CUGBP Elav-like family member 1 OS=Homo sapiens GN=CELF1 PE=1 SV=2	52.03	3.20755	11.6981
sp|P23528|COF1_HUMAN	CFL1	Cofilin-1 OS=Homo sapiens GN=CFL1 PE=1 SV=3	18.49	1.66667	3.2
sp|O43633|CHM2A_HUMAN	CHMP2A	Charged multivesicular body protein 2a OS=Homo sapiens GN=CHMP2A PE=1 SV=1	25.09	1	2.85714
sp|Q14011|CIRBP_HUMAN	CIRBP	Cold-inducible RNA-binding protein OS=Homo sapiens GN=CIRBP PE=1 SV=1	18.64	5.26667	4.13333
sp|Q9ULV3|CIZ1_HUMAN	CIZ1	Cip1-interacting zinc finger protein OS=Homo sapiens GN=CIZ1 PE=1 SV=2	99.98	1	2.93478
sp|Q07065|CKAP4_HUMAN	CKAP4	Cytoskeleton-associated protein 4 OS=Homo sapiens GN=CKAP4 PE=1 SV=2	65.98	1.65	3.5
sp|Q14677|EPN4_HUMAN	CLINT1	Clathrin interactor 1 OS=Homo sapiens GN=CLINT1 PE=1 SV=1	68.22	1	2.46154
sp|Q00610|CLH1_HUMAN	CLTC	Clathrin heavy chain 1 OS=Homo sapiens GN=CLTC PE=1 SV=5	191.49	2.11765	1.5
sp|P51911|CNN1_HUMAN	CNN1	Calponin-1 OS=Homo sapiens GN=CNN1 PE=1 SV=2	33.15	4.85714	11.4286
sp|Q15417|CNN3_HUMAN	CNN3	Calponin-3 OS=Homo sapiens GN=CNN3 PE=1 SV=1	36.39	7.33333	16
sp|Q99715|COCA1_HUMAN	COL12A1	Collagen alpha-1(XII) chain OS=Homo sapiens GN=COL12A1 PE=1 SV=2	332.94	1.8	2.8
tr|D3DTX7|D3DTX7_HUMAN	COL1A1	Collagen, type I, alpha 1, isoform CRA_a OS=Homo sapiens GN=COL1A1 PE=4 SV=1	84.69	1	1.125
sp|P02452|CO1A1_HUMAN	COL1A1	Collagen alpha-1(I) chain OS=Homo sapiens GN=COL1A1 PE=1 SV=5	138.86	1	1.5
sp|P08123|CO1A2_HUMAN	COL1A2	Collagen alpha-2(I) chain OS=Homo sapiens GN=COL1A2 PE=1 SV=7	129.24	1	4.8
sp|P12109|CO6A1_HUMAN	COL6A1	Collagen alpha-1(VI) chain OS=Homo sapiens GN=COL6A1 PE=1 SV=3	108.46	3.1	2.5
sp|P12110|CO6A2_HUMAN	COL6A2	Collagen alpha-2(VI) chain OS=Homo sapiens GN=COL6A2 PE=1 SV=4	108.51	2.23529	1.88235
sp|P12111|CO6A3_HUMAN	COL6A3	Collagen alpha-3(VI) chain OS=Homo sapiens GN=COL6A3 PE=1 SV=5	343.46	1.64286	2.64286
sp|Q9Y678|COPG1_HUMAN	COPG1	Coatomer subunit gamma-1 OS=Homo sapiens GN=COPG1 PE=1 SV=1	97.66	1.04348	1.73913
sp|Q9ULV4|COR1C_HUMAN	CORO1C	Coronin-1C OS=Homo sapiens GN=CORO1C PE=1 SV=1	53.22	1	2.32143
sp|Q8NE35|CPEB3_HUMAN	CPEB3	Cytoplasmic polyadenylation element-binding protein 3 OS=Homo sapiens GN=CPEB3 PE=1 SV=2	75.97	1	3.08333
sp|Q17RY0|CPEB4_HUMAN	CPEB4	Cytoplasmic polyadenylation element-binding protein 4 OS=Homo sapiens GN=CPEB4 PE=1 SV=1	80.1	1.12048	1
sp|Q96FN4|CPNE2_HUMAN	CPNE2	Copine-2 OS=Homo sapiens GN=CPNE2 PE=1 SV=3	61.15	1	1.14062
sp|O75131|CPNE3_HUMAN	CPNE3	Copine-3 OS=Homo sapiens GN=CPNE3 PE=1 SV=1	60.09	1	2.17073
sp|O60716|CTND1_HUMAN	CTNND1	Catenin delta-1 OS=Homo sapiens GN=CTNND1 PE=1 SV=1	108.1	1	5.6
sp|P14868|SYDC_HUMAN	DARS	Aspartate--tRNA ligase, cytoplasmic OS=Homo sapiens GN=DARS PE=1 SV=2	57.1	1.3	8.8
sp|Q96EP5|DAZP1_HUMAN	DAZAP1	DAZ-associated protein 1 OS=Homo sapiens GN=DAZAP1 PE=1 SV=1	43.36	1071.43	2285.71
sp|Q16643|DREB_HUMAN	DBN1	Drebrin OS=Homo sapiens GN=DBN1 PE=1 SV=4	71.39	1	2.55814
sp|P39656|OST48_HUMAN	DDOST	Dolichyl-diphosphooligosaccharide--protein glycosyltransferase 48 kDa subunit OS=Homo sapiens GN=DDOST PE=1 SV=4	50.77	6.21429	15
sp|Q92499|DDX1_HUMAN	DDX1	ATP-dependent RNA helicase DDX1 OS=Homo sapiens GN=DDX1 PE=1 SV=2	82.38	186.441	474.576
sp|Q92841|DDX17_HUMAN	DDX17	Probable ATP-dependent RNA helicase DDX17 OS=Homo sapiens GN=DDX17 PE=1 SV=2	80.22	82.7586	172.414
sp|Q9NR30|DDX21_HUMAN	DDX21	Nucleolar RNA helicase 2 OS=Homo sapiens GN=DDX21 PE=1 SV=5	87.29	1.63636	10.4545
sp|O00148|DX39A_HUMAN	DDX39A	ATP-dependent RNA helicase DDX39A OS=Homo sapiens GN=DDX39A PE=1 SV=2	49.1	1.42857	5.14286
sp|O00571|DDX3X_HUMAN	DDX3X	ATP-dependent RNA helicase DDX3X OS=Homo sapiens GN=DDX3X PE=1 SV=3	73.2	95.8333	183.333
sp|O15523|DDX3Y_HUMAN	DDX3Y	ATP-dependent RNA helicase DDX3Y OS=Homo sapiens GN=DDX3Y PE=1 SV=2	73.11	64.7059	158.824
sp|Q9Y6V7|DDX49_HUMAN	DDX49	Probable ATP-dependent RNA helicase DDX49 OS=Homo sapiens GN=DDX49 PE=1 SV=1	54.19	1	1.4433
tr|J3QR62|J3QR62_HUMAN	DDX5	Probable ATP-dependent RNA helicase DDX5 (Fragment) OS=Homo sapiens GN=DDX5 PE=1 SV=1	5.48	1	3.69565
sp|P17844|DDX5_HUMAN	DDX5	Probable ATP-dependent RNA helicase DDX5 OS=Homo sapiens GN=DDX5 PE=1 SV=1	69.1	328.571	619.048
sp|Q9BQ39|DDX50_HUMAN	DDX50	ATP-dependent RNA helicase DDX50 OS=Homo sapiens GN=DDX50 PE=1 SV=1	82.51	1.36364	7.09091
sp|Q9Y2R4|DDX52_HUMAN	DDX52	Probable ATP-dependent RNA helicase DDX52 OS=Homo sapiens GN=DDX52 PE=1 SV=3	67.46	1	2.42857
sp|P26196|DDX6_HUMAN	DDX6	Probable ATP-dependent RNA helicase DDX6 OS=Homo sapiens GN=DDX6 PE=1 SV=2	54.38	30.3571	64.2857
sp|P35659|DEK_HUMAN	DEK	Protein DEK OS=Homo sapiens GN=DEK PE=1 SV=1	42.65	1	114.815
sp|P17661|DESM_HUMAN	DES	Desmin OS=Homo sapiens GN=DES PE=1 SV=3	53.5	6.25	2.75
sp|Q8WYQ5|DGCR8_HUMAN	DGCR8	Microprocessor complex subunit DGCR8 OS=Homo sapiens GN=DGCR8 PE=1 SV=1	85.99	1	3.33333
sp|O43143|DHX15_HUMAN	DHX15	Pre-mRNA-splicing factor ATP-dependent RNA helicase DHX15 OS=Homo sapiens GN=DHX15 PE=1 SV=2	90.88	1.75	30
sp|Q7Z478|DHX29_HUMAN	DHX29	ATP-dependent RNA helicase DHX29 OS=Homo sapiens GN=DHX29 PE=1 SV=2	155.14	1	2.17073
sp|Q7L2E3|DHX30_HUMAN	DHX30	Putative ATP-dependent RNA helicase DHX30 OS=Homo sapiens GN=DHX30 PE=1 SV=1	133.85	12.8571	36.5079
sp|Q9H2U1|DHX36_HUMAN	DHX36	ATP-dependent RNA helicase DHX36 OS=Homo sapiens GN=DHX36 PE=1 SV=2	114.69	1.38298	5.10638
sp|Q08211|DHX9_HUMAN	DHX9	ATP-dependent RNA helicase A OS=Homo sapiens GN=DHX9 PE=1 SV=4	140.87	118.182	254.545
sp|O60884|DNJA2_HUMAN	DNAJA2	DnaJ homolog subfamily A member 2 OS=Homo sapiens GN=DNAJA2 PE=1 SV=1	45.72	5.42553	4.57447
sp|Q96EY1|DNJA3_HUMAN	DNAJA3	DnaJ homolog subfamily A member 3, mitochondrial OS=Homo sapiens GN=DNAJA3 PE=1 SV=2	52.46	1	3.33333
sp|O75165|DJC13_HUMAN	DNAJC13	DnaJ homolog subfamily C member 13 OS=Homo sapiens GN=DNAJC13 PE=1 SV=5	254.25	1	2.61538
sp|O60869|EDF1_HUMAN	EDF1	Endothelial differentiation-related factor 1 OS=Homo sapiens GN=EDF1 PE=1 SV=1	16.36	1.4	2.2
sp|P68104|EF1A1_HUMAN	EEF1A1	Elongation factor 1-alpha 1 OS=Homo sapiens GN=EEF1A1 PE=1 SV=1	50.11	2.3	3.9
sp|P24534|EF1B_HUMAN	EEF1B2	Elongation factor 1-beta OS=Homo sapiens GN=EEF1B2 PE=1 SV=3	24.75	3.88889	8.33333
sp|P29692|EF1D_HUMAN	EEF1D	Elongation factor 1-delta OS=Homo sapiens GN=EEF1D PE=1 SV=5	31.1	1.28571	9.52381
sp|P26641|EF1G_HUMAN	EEF1G	Elongation factor 1-gamma OS=Homo sapiens GN=EEF1G PE=1 SV=3	50.09	1.54902	3.33333
sp|P13639|EF2_HUMAN	EEF2	Elongation factor 2 OS=Homo sapiens GN=EEF2 PE=1 SV=4	95.28	1	5.34483
sp|Q14152|EIF3A_HUMAN	EIF3A	Eukaryotic translation initiation factor 3 subunit A OS=Homo sapiens GN=EIF3A PE=1 SV=1	166.47	1.02041	23.4694
sp|P55884|EIF3B_HUMAN	EIF3B	Eukaryotic translation initiation factor 3 subunit B OS=Homo sapiens GN=EIF3B PE=1 SV=3	92.42	1	15.942
sp|Q99613|EIF3C_HUMAN	EIF3C	Eukaryotic translation initiation factor 3 subunit C OS=Homo sapiens GN=EIF3C PE=1 SV=1	105.28	1	37.7049
sp|P60228|EIF3E_HUMAN	EIF3E	Eukaryotic translation initiation factor 3 subunit E OS=Homo sapiens GN=EIF3E PE=1 SV=1	52.19	1	10
sp|O00303|EIF3F_HUMAN	EIF3F	Eukaryotic translation initiation factor 3 subunit F OS=Homo sapiens GN=EIF3F PE=1 SV=1	37.54	1	12.5
sp|O75821|EIF3G_HUMAN	EIF3G	Eukaryotic translation initiation factor 3 subunit G OS=Homo sapiens GN=EIF3G PE=1 SV=2	35.59	1	48.6667
sp|Q9UBQ5|EIF3K_HUMAN	EIF3K	Eukaryotic translation initiation factor 3 subunit K OS=Homo sapiens GN=EIF3K PE=1 SV=1	25.04	1	8.57143
sp|Q9Y262|EIF3L_HUMAN	EIF3L	Eukaryotic translation initiation factor 3 subunit L OS=Homo sapiens GN=EIF3L PE=1 SV=1	66.68	1.15385	10.7692
sp|Q14240|IF4A2_HUMAN	EIF4A2	Eukaryotic initiation factor 4A-II OS=Homo sapiens GN=EIF4A2 PE=1 SV=2	46.37	1.17241	2.75862
sp|P38919|IF4A3_HUMAN	EIF4A3	Eukaryotic initiation factor 4A-III OS=Homo sapiens GN=EIF4A3 PE=1 SV=4	46.84	1.94	8.6
sp|Q04637|IF4G1_HUMAN	EIF4G1	Eukaryotic translation initiation factor 4 gamma 1 OS=Homo sapiens GN=EIF4G1 PE=1 SV=4	175.38	9.0625	32.2917
sp|P78344|IF4G2_HUMAN	EIF4G2	Eukaryotic translation initiation factor 4 gamma 2 OS=Homo sapiens GN=EIF4G2 PE=1 SV=1	102.3	1	1.95238
sp|O43432|IF4G3_HUMAN	EIF4G3	Eukaryotic translation initiation factor 4 gamma 3 OS=Homo sapiens GN=EIF4G3 PE=1 SV=2	176.54	1	1.53488
sp|P56537|IF6_HUMAN	EIF6	Eukaryotic translation initiation factor 6 OS=Homo sapiens GN=EIF6 PE=1 SV=1	26.58	1.68519	4.81481
sp|Q15717|ELAV1_HUMAN	ELAVL1	ELAV-like protein 1 OS=Homo sapiens GN=ELAVL1 PE=1 SV=2	36.07	206.977	348.837
sp|P26378|ELAV4_HUMAN	ELAVL4	ELAV-like protein 4 OS=Homo sapiens GN=ELAVL4 PE=1 SV=2	41.74	1	1.86957
sp|P50402|EMD_HUMAN	EMD	Emerin OS=Homo sapiens GN=EMD PE=1 SV=1	28.98	3.38028	5.07042
sp|P06733|ENOA_HUMAN	ENO1	Alpha-enolase OS=Homo sapiens GN=ENO1 PE=1 SV=2	47.14	1	5.65217
sp|P07814|SYEP_HUMAN	EPRS	Bifunctional glutamate/proline--tRNA ligase OS=Homo sapiens GN=EPRS PE=1 SV=5	170.48	1	17.6
sp|O75477|ERLN1_HUMAN	ERLIN1	Erlin-1 OS=Homo sapiens GN=ERLIN1 PE=1 SV=1	38.9	2.7027	4.72973
sp|Q01844|EWS_HUMAN	EWSR1	RNA-binding protein EWS OS=Homo sapiens GN=EWSR1 PE=1 SV=1	68.44	6.46154	14.6154
tr|F4ZW66|F4ZW66_HUMAN	F4ZW66	NF110b OS=Homo sapiens PE=2 SV=1	95.72	3.53846	1.84615
sp|Q9NZB2|F120A_HUMAN	FAM120A	Constitutive coactivator of PPAR-gamma-like protein 1 OS=Homo sapiens GN=FAM120A PE=1 SV=2	121.81	50	116.667
sp|Q8NCA5|FA98A_HUMAN	FAM98A	Protein FAM98A OS=Homo sapiens GN=FAM98A PE=1 SV=1	55.37	97.5	182.5
sp|Q52LJ0|FA98B_HUMAN	FAM98B	Protein FAM98B OS=Homo sapiens GN=FAM98B PE=1 SV=1	37.17	1	2.1519
sp|Q9Y4F1|FARP1_HUMAN	FARP1	FERM, RhoGEF and pleckstrin domain-containing protein 1 OS=Homo sapiens GN=FARP1 PE=1 SV=1	118.56	1	1.08333
sp|P62861|RS30_HUMAN	FAU	40S ribosomal protein S30 OS=Homo sapiens GN=FAU PE=1 SV=1	6.64	5.71429	11.4286
sp|P21333|FLNA_HUMAN	FLNA	Filamin-A OS=Homo sapiens GN=FLNA PE=1 SV=4	280.56	1.08824	1
sp|O75369|FLNB_HUMAN	FLNB	Filamin-B OS=Homo sapiens GN=FLNB PE=1 SV=2	277.99	1	1.59574
sp|Q14315|FLNC_HUMAN	FLNC	Filamin-C OS=Homo sapiens GN=FLNC PE=1 SV=3	290.84	1.34483	1
sp|Q06787|FMR1_HUMAN	FMR1	Synaptic functional regulator FMR1 OS=Homo sapiens GN=FMR1 PE=1 SV=1	71.13	5.21739	6.52174
sp|P02751|FINC_HUMAN	FN1	Fibronectin OS=Homo sapiens GN=FN1 PE=1 SV=4	262.46	1	1.94286
sp|Q53EP0|FND3B_HUMAN	FNDC3B	Fibronectin type III domain-containing protein 3B OS=Homo sapiens GN=FNDC3B PE=1 SV=2	132.8	9.51613	19.3548
sp|Q96AE4|FUBP1_HUMAN	FUBP1	Far upstream element-binding protein 1 OS=Homo sapiens GN=FUBP1 PE=1 SV=3	67.52	1	3.23529
sp|Q96I24|FUBP3_HUMAN	FUBP3	Far upstream element-binding protein 3 OS=Homo sapiens GN=FUBP3 PE=1 SV=2	61.6	7.1875	23.75
sp|P35637|FUS_HUMAN	FUS	RNA-binding protein FUS OS=Homo sapiens GN=FUS PE=1 SV=1	53.39	239.13	576.087
tr|A0A0F7KYT8|A0A0F7KYT8_HUMAN	FXR1	Fragile X mental retardation autosomal homolog variant p2K OS=Homo sapiens GN=FXR1 PE=2 SV=1	76.15	3.48148	2.25926
sp|P51114|FXR1_HUMAN	FXR1	Fragile X mental retardation syndrome-related protein 1 OS=Homo sapiens GN=FXR1 PE=1 SV=3	69.68	12.5	20
sp|P51116|FXR2_HUMAN	FXR2	Fragile X mental retardation syndrome-related protein 2 OS=Homo sapiens GN=FXR2 PE=1 SV=2	74.18	30.3125	53.125
sp|Q13283|G3BP1_HUMAN	G3BP1	Ras GTPase-activating protein-binding protein 1 OS=Homo sapiens GN=G3BP1 PE=1 SV=1	52.13	5.71429	12.381
sp|Q9UN86|G3BP2_HUMAN	G3BP2	Ras GTPase-activating protein-binding protein 2 OS=Homo sapiens GN=G3BP2 PE=1 SV=2	54.09	52.5	68.75
sp|P04406|G3P_HUMAN	GAPDH	Glyceraldehyde-3-phosphate dehydrogenase OS=Homo sapiens GN=GAPDH PE=1 SV=3	36.03	1.42857	2.21429
sp|Q92616|GCN1_HUMAN	GCN1	eIF-2-alpha kinase activator GCN1 OS=Homo sapiens GN=GCN1 PE=1 SV=6	292.57	10.4348	12.3913
tr|A0A024RBS1|A0A024RBS1_HUMAN	GCN1L1	GCN1 general control of amino-acid synthesis 1-like 1 (Yeast), isoform CRA_b OS=Homo sapiens GN=GCN1L1 PE=4 SV=1	266.71	3.15789	6.52632
sp|Q6Y7W6|GGYF2_HUMAN	GIGYF2	GRB10-interacting GYF protein 2 OS=Homo sapiens GN=GIGYF2 PE=1 SV=1	149.98	22.3077	107.692
sp|P04899|GNAI2_HUMAN	GNAI2	Guanine nucleotide-binding protein G(i) subunit alpha-2 OS=Homo sapiens GN=GNAI2 PE=1 SV=3	40.43	1	3.70588
sp|P08754|GNAI3_HUMAN	GNAI3	Guanine nucleotide-binding protein G(k) subunit alpha OS=Homo sapiens GN=GNAI3 PE=1 SV=3	40.51	1.04762	2.38095
sp|P62879|GBB2_HUMAN	GNB2	Guanine nucleotide-binding protein G(I)/G(S)/G(T) subunit beta-2 OS=Homo sapiens GN=GNB2 PE=1 SV=3	37.31	1	4.6875
sp|Q9UBI6|GBG12_HUMAN	GNG12	Guanine nucleotide-binding protein G(I)/G(S)/G(O) subunit gamma-12 OS=Homo sapiens GN=GNG12 PE=1 SV=3	8	1.42857	2.78571
sp|Q9BQ67|GRWD1_HUMAN	GRWD1	Glutamate-rich WD repeat-containing protein 1 OS=Homo sapiens GN=GRWD1 PE=1 SV=1	49.39	2.63158	52.6316
sp|P06396|GELS_HUMAN	GSN	Gelsolin OS=Homo sapiens GN=GSN PE=1 SV=1	85.64	2.94118	1
sp|Q9BZE4|NOG1_HUMAN	GTPBP4	Nucleolar GTP-binding protein 1 OS=Homo sapiens GN=GTPBP4 PE=1 SV=3	73.92	1	6.36364
sp|Q71UI9|H2AV_HUMAN	H2AFV	Histone H2A.V OS=Homo sapiens GN=H2AFV PE=1 SV=3	13.5	1	4.16667
sp|P16104|H2AX_HUMAN	H2AFX	Histone H2AX OS=Homo sapiens GN=H2AFX PE=1 SV=2	15.14	1	5.5
sp|Q9P035|HACD3_HUMAN	HACD3	Very-long-chain (3R)-3-hydroxyacyl-CoA dehydratase 3 OS=Homo sapiens GN=HACD3 PE=1 SV=2	43.13	3.28767	21.9178
sp|P69905|HBA_HUMAN	HBA1	Hemoglobin subunit alpha OS=Homo sapiens GN=HBA1 PE=1 SV=2	15.25	1.78571	1.54762
sp|P68871|HBB_HUMAN	HBB	Hemoglobin subunit beta OS=Homo sapiens GN=HBB PE=1 SV=2	15.99	1	1.11765
sp|Q00341|VIGLN_HUMAN	HDLBP	Vigilin OS=Homo sapiens GN=HDLBP PE=1 SV=2	141.37	1.88095	2.85714
sp|P42694|HELZ_HUMAN	HELZ	Probable helicase with zinc finger domain OS=Homo sapiens GN=HELZ PE=1 SV=2	218.83	1	1.97674
sp|Q02539|H11_HUMAN	HIST1H1A	Histone H1.1 OS=Homo sapiens GN=HIST1H1A PE=1 SV=3	21.83	3.54839	10.6452
sp|P16401|H15_HUMAN	HIST1H1B	Histone H1.5 OS=Homo sapiens GN=HIST1H1B PE=1 SV=3	22.57	2.03704	5.92593
sp|P16403|H12_HUMAN	HIST1H1C	Histone H1.2 OS=Homo sapiens GN=HIST1H1C PE=1 SV=2	21.35	1.83333	5.5
sp|Q96KK5|H2A1H_HUMAN	HIST1H2AH	Histone H2A type 1-H OS=Homo sapiens GN=HIST1H2AH PE=1 SV=3	13.9	1.30769	3.15385
sp|P33778|H2B1B_HUMAN	HIST1H2BB	Histone H2B type 1-B OS=Homo sapiens GN=HIST1H2BB PE=1 SV=2	13.94	1.03125	1.34375
sp|Q93079|H2B1H_HUMAN	HIST1H2BH	Histone H2B type 1-H OS=Homo sapiens GN=HIST1H2BH PE=1 SV=3	13.88	1.40845	2.67606
sp|P62805|H4_HUMAN	HIST1H4A	Histone H4 OS=Homo sapiens GN=HIST1H4A PE=1 SV=2	11.36	1.24	3.2
sp|Q13151|ROA0_HUMAN	HNRNPA0	Heterogeneous nuclear ribonucleoprotein A0 OS=Homo sapiens GN=HNRNPA0 PE=1 SV=1	30.82	695.652	1478.26
sp|P09651|ROA1_HUMAN	HNRNPA1	Heterogeneous nuclear ribonucleoprotein A1 OS=Homo sapiens GN=HNRNPA1 PE=1 SV=5	38.72	168.421	205.263
sp|Q32P51|RA1L2_HUMAN	HNRNPA1L2	Heterogeneous nuclear ribonucleoprotein A1-like 2 OS=Homo sapiens GN=HNRNPA1L2 PE=2 SV=2	34.2	527.778	513.889
sp|P22626|ROA2_HUMAN	HNRNPA2B1	Heterogeneous nuclear ribonucleoproteins A2/B1 OS=Homo sapiens GN=HNRNPA2B1 PE=1 SV=2	37.41	3473.68	4315.79
sp|P51991|ROA3_HUMAN	HNRNPA3	Heterogeneous nuclear ribonucleoprotein A3 OS=Homo sapiens GN=HNRNPA3 PE=1 SV=2	39.57	1526.32	1368.42
sp|Q99729|ROAA_HUMAN	HNRNPAB	Heterogeneous nuclear ribonucleoprotein A/B OS=Homo sapiens GN=HNRNPAB PE=1 SV=2	36.2	213.483	404.494
sp|P07910|HNRPC_HUMAN	HNRNPC	Heterogeneous nuclear ribonucleoproteins C1/C2 OS=Homo sapiens GN=HNRNPC PE=1 SV=4	33.65	44.186	83.7209
tr|B2R5W2|B2R5W2_HUMAN	HNRNPC	Heterogeneous nuclear ribonucleoproteins C1/C2 OS=Homo sapiens GN=HNRNPC PE=1 SV=1	31.93	146.154	276.923
sp|B2RXH8|HNRC2_HUMAN	HNRNPCL2	Heterogeneous nuclear ribonucleoprotein C-like 2 OS=Homo sapiens GN=HNRNPCL2 PE=1 SV=1	32.05	47.8261	104.348
sp|Q14103|HNRPD_HUMAN	HNRNPD	Heterogeneous nuclear ribonucleoprotein D0 OS=Homo sapiens GN=HNRNPD PE=1 SV=1	38.41	1384.62	2153.85
sp|O14979|HNRDL_HUMAN	HNRNPDL	Heterogeneous nuclear ribonucleoprotein D-like OS=Homo sapiens GN=HNRNPDL PE=1 SV=3	46.41	1213.11	2131.15
sp|P52597|HNRPF_HUMAN	HNRNPF	Heterogeneous nuclear ribonucleoprotein F OS=Homo sapiens GN=HNRNPF PE=1 SV=3	45.64	685.714	1657.14
tr|H0YBG7|H0YBG7_HUMAN	HNRNPH1	Heterogeneous nuclear ribonucleoprotein H (Fragment) OS=Homo sapiens GN=HNRNPH1 PE=1 SV=1	19.75	1	1.79487
sp|P31943|HNRH1_HUMAN	HNRNPH1	Heterogeneous nuclear ribonucleoprotein H OS=Homo sapiens GN=HNRNPH1 PE=1 SV=4	49.2	1400	3333.33
sp|P55795|HNRH2_HUMAN	HNRNPH2	Heterogeneous nuclear ribonucleoprotein H2 OS=Homo sapiens GN=HNRNPH2 PE=1 SV=1	49.23	4062.5	8750
sp|P31942|HNRH3_HUMAN	HNRNPH3	Heterogeneous nuclear ribonucleoprotein H3 OS=Homo sapiens GN=HNRNPH3 PE=1 SV=2	36.9	1800	2700
sp|P61978|HNRPK_HUMAN	HNRNPK	Heterogeneous nuclear ribonucleoprotein K OS=Homo sapiens GN=HNRNPK PE=1 SV=1	50.94	38.7755	69.3878
sp|P14866|HNRPL_HUMAN	HNRNPL	Heterogeneous nuclear ribonucleoprotein L OS=Homo sapiens GN=HNRNPL PE=1 SV=2	64.09	138.889	200
tr|M0QZM1|M0QZM1_HUMAN	HNRNPM	Heterogeneous nuclear ribonucleoprotein M (Fragment) OS=Homo sapiens GN=HNRNPM PE=1 SV=1	40.02	1	1.60526
sp|P52272|HNRPM_HUMAN	HNRNPM	Heterogeneous nuclear ribonucleoprotein M OS=Homo sapiens GN=HNRNPM PE=1 SV=3	77.46	186.957	391.304
sp|O43390|HNRPR_HUMAN	HNRNPR	Heterogeneous nuclear ribonucleoprotein R OS=Homo sapiens GN=HNRNPR PE=1 SV=1	70.9	163.636	309.091
sp|Q00839|HNRPU_HUMAN	HNRNPU	Heterogeneous nuclear ribonucleoprotein U OS=Homo sapiens GN=HNRNPU PE=1 SV=6	90.53	285.714	448.98
sp|Q9BUJ2|HNRL1_HUMAN	HNRNPUL1	Heterogeneous nuclear ribonucleoprotein U-like protein 1 OS=Homo sapiens GN=HNRNPUL1 PE=1 SV=2	95.68	21.4286	42.381
sp|Q1KMD3|HNRL2_HUMAN	HNRNPUL2	Heterogeneous nuclear ribonucleoprotein U-like protein 2 OS=Homo sapiens GN=HNRNPUL2 PE=1 SV=1	85.05	558.14	767.442
tr|A0A024RDB4|A0A024RDB4_HUMAN	HNRPD	Heterogeneous nuclear ribonucleoprotein D (AU-rich element RNA binding protein 1, 37kDa), isoform CRA_c OS=Homo sapiens GN=HNRPD PE=4 SV=1	36.25	1	1.71429
sp|Q5SSJ5|HP1B3_HUMAN	HP1BP3	Heterochromatin protein 1-binding protein 3 OS=Homo sapiens GN=HP1BP3 PE=1 SV=1	61.17	4.38462	146.154
sp|P34931|HS71L_HUMAN	HSPA1L	Heat shock 70 kDa protein 1-like OS=Homo sapiens GN=HSPA1L PE=1 SV=2	70.33	2.43478	5.21739
sp|P54652|HSP72_HUMAN	HSPA2	Heat shock-related 70 kDa protein 2 OS=Homo sapiens GN=HSPA2 PE=1 SV=1	69.98	3.53571	5.35714
sp|P11021|GRP78_HUMAN	HSPA5	78 kDa glucose-regulated protein OS=Homo sapiens GN=HSPA5 PE=1 SV=2	72.29	2.39437	9.43662
sp|P11142|HSP7C_HUMAN	HSPA8	Heat shock cognate 71 kDa protein OS=Homo sapiens GN=HSPA8 PE=1 SV=1	70.85	3.38028	6.61972
sp|P10809|CH60_HUMAN	HSPD1	60 kDa heat shock protein, mitochondrial OS=Homo sapiens GN=HSPD1 PE=1 SV=2	61.02	1	12.3529
sp|P41252|SYIC_HUMAN	IARS	Isoleucine--tRNA ligase, cytoplasmic OS=Homo sapiens GN=IARS PE=1 SV=2	144.41	1.52941	12.9412
tr|D3DUZ3|D3DUZ3_HUMAN	IFI16	Interferon, gamma-inducible protein 16, isoform CRA_a OS=Homo sapiens GN=IFI16 PE=4 SV=1	82.37	3.16667	20
sp|Q9NZI8|IF2B1_HUMAN	IGF2BP1	Insulin-like growth factor 2 mRNA-binding protein 1 OS=Homo sapiens GN=IGF2BP1 PE=1 SV=2	63.44	12.9412	35.2941
sp|Q9Y6M1|IF2B2_HUMAN	IGF2BP2	Insulin-like growth factor 2 mRNA-binding protein 2 OS=Homo sapiens GN=IGF2BP2 PE=1 SV=2	66.08	113.793	200
sp|O00425|IF2B3_HUMAN	IGF2BP3	Insulin-like growth factor 2 mRNA-binding protein 3 OS=Homo sapiens GN=IGF2BP3 PE=1 SV=2	63.67	14.2308	38.4615
sp|P0CG04|IGLC1_HUMAN	IGLC1	Immunoglobulin lambda constant 1 OS=Homo sapiens GN=IGLC1 PE=1 SV=1	11.34	1.42857	2.52381
sp|Q12905|ILF2_HUMAN	ILF2	Interleukin enhancer-binding factor 2 OS=Homo sapiens GN=ILF2 PE=1 SV=2	43.04	118.75	187.5
sp|Q12906|ILF3_HUMAN	ILF3	Interleukin enhancer-binding factor 3 OS=Homo sapiens GN=ILF3 PE=1 SV=3	95.28	152.941	217.647
sp|Q16891|MIC60_HUMAN	IMMT	MICOS complex subunit MIC60 OS=Homo sapiens GN=IMMT PE=1 SV=1	83.63	1	3.85714
sp|Q16352|AINX_HUMAN	INA	Alpha-internexin OS=Homo sapiens GN=INA PE=1 SV=2	55.36	3.47826	2.82609
sp|P46940|IQGA1_HUMAN	IQGAP1	Ras GTPase-activating-like protein IQGAP1 OS=Homo sapiens GN=IQGAP1 PE=1 SV=1	189.13	1	3.96
sp|Q86VI3|IQGA3_HUMAN	IQGAP3	Ras GTPase-activating-like protein IQGAP3 OS=Homo sapiens GN=IQGAP3 PE=1 SV=2	184.58	1.96875	20
sp|Q63ZY3|KANK2_HUMAN	KANK2	KN motif and ankyrin repeat domain-containing protein 2 OS=Homo sapiens GN=KANK2 PE=1 SV=1	91.12	1	2.10526
sp|Q07666|KHDR1_HUMAN	KHDRBS1	KH domain-containing, RNA-binding, signal transduction-associated protein 1 OS=Homo sapiens GN=KHDRBS1 PE=1 SV=1	48.2	695.652	1000
sp|O75525|KHDR3_HUMAN	KHDRBS3	KH domain-containing, RNA-binding, signal transduction-associated protein 3 OS=Homo sapiens GN=KHDRBS3 PE=1 SV=1	38.78	1	1.40909
sp|Q92945|FUBP2_HUMAN	KHSRP	Far upstream element-binding protein 2 OS=Homo sapiens GN=KHSRP PE=1 SV=4	73.07	1	6.66667
sp|P52292|IMA1_HUMAN	KPNA2	Importin subunit alpha-1 OS=Homo sapiens GN=KPNA2 PE=1 SV=1	57.83	17.5	65
sp|Q14974|IMB1_HUMAN	KPNB1	Importin subunit beta-1 OS=Homo sapiens GN=KPNB1 PE=1 SV=2	97.11	1.07843	3.52941
sp|Q8N6L1|KTAP2_HUMAN	KRTCAP2	Keratinocyte-associated protein 2 OS=Homo sapiens GN=KRTCAP2 PE=1 SV=2	14.67	3	11.25
KV2A7_MOUSE	KV2A7	Ig kappa chain V-II region 26-10 OS=Mus musculus PE=1 SV=1	12.27	1.05882	1.11765
sp|P83111|LACTB_HUMAN	LACTB	Serine beta-lactamase-like protein LACTB, mitochondrial OS=Homo sapiens GN=LACTB PE=1 SV=2	60.65	1.15	1
sp|Q6PKG0|LARP1_HUMAN	LARP1	La-related protein 1 OS=Homo sapiens GN=LARP1 PE=1 SV=2	123.43	1	3.57143
sp|Q71RC2|LARP4_HUMAN	LARP4	La-related protein 4 OS=Homo sapiens GN=LARP4 PE=1 SV=3	80.55	78.2051	333.333
sp|Q92615|LAR4B_HUMAN	LARP4B	La-related protein 4B OS=Homo sapiens GN=LARP4B PE=1 SV=3	80.5	2.15	7
sp|Q96PV6|LENG8_HUMAN	LENG8	Leukocyte receptor cluster member 8 OS=Homo sapiens GN=LENG8 PE=1 SV=2	86.07	1	3.88889
sp|P09382|LEG1_HUMAN	LGALS1	Galectin-1 OS=Homo sapiens GN=LGALS1 PE=1 SV=2	14.71	1.64557	1
sp|Q9UHB6|LIMA1_HUMAN	LIMA1	LIM domain and actin-binding protein 1 OS=Homo sapiens GN=LIMA1 PE=1 SV=1	85.17	1	2.17391
sp|P02545|LMNA_HUMAN	LMNA	Prelamin-A/C OS=Homo sapiens GN=LMNA PE=1 SV=1	74.09	6.41667	1
sp|Q8WWI1|LMO7_HUMAN	LMO7	LIM domain only protein 7 OS=Homo sapiens GN=LMO7 PE=1 SV=3	192.58	1.21429	6.07143
sp|Q96AG4|LRC59_HUMAN	LRRC59	Leucine-rich repeat-containing protein 59 OS=Homo sapiens GN=LRRC59 PE=1 SV=1	34.91	13.1313	17.1717
sp|Q3MHD2|LSM12_HUMAN	LSM12	Protein LSM12 homolog OS=Homo sapiens GN=LSM12 PE=1 SV=2	21.69	5.1875	8.75
sp|P62310|LSM3_HUMAN	LSM3	U6 snRNA-associated Sm-like protein LSm3 OS=Homo sapiens GN=LSM3 PE=1 SV=2	11.84	1.16667	3.61111
sp|P61326|MGN_HUMAN	MAGOH	Protein mago nashi homolog OS=Homo sapiens GN=MAGOH PE=1 SV=1	17.15	1	2.85714
sp|P78559|MAP1A_HUMAN	MAP1A	Microtubule-associated protein 1A OS=Homo sapiens GN=MAP1A PE=1 SV=6	305.3	1.14286	16.6667
sp|P46821|MAP1B_HUMAN	MAP1B	Microtubule-associated protein 1B OS=Homo sapiens GN=MAP1B PE=1 SV=2	270.47	1.39216	6.66667
sp|P56192|SYMC_HUMAN	MARS	Methionine--tRNA ligase, cytoplasmic OS=Homo sapiens GN=MARS PE=1 SV=2	101.05	1	4.5
sp|P43243|MATR3_HUMAN	MATR3	Matrin-3 OS=Homo sapiens GN=MATR3 PE=1 SV=2	94.56	92	200
sp|Q15648|MED1_HUMAN	MED1	Mediator of RNA polymerase II transcription subunit 1 OS=Homo sapiens GN=MED1 PE=1 SV=4	168.37	1	2.42308
sp|O60244|MED14_HUMAN	MED14	Mediator of RNA polymerase II transcription subunit 14 OS=Homo sapiens GN=MED14 PE=1 SV=2	160.5	1	2.77778
sp|Q96RN5|MED15_HUMAN	MED15	Mediator of RNA polymerase II transcription subunit 15 OS=Homo sapiens GN=MED15 PE=1 SV=2	86.7	1.13889	1
sp|Q9Y2X0|MED16_HUMAN	MED16	Mediator of RNA polymerase II transcription subunit 16 OS=Homo sapiens GN=MED16 PE=1 SV=2	96.73	2.9375	1
sp|Q9BUE0|MED18_HUMAN	MED18	Mediator of RNA polymerase II transcription subunit 18 OS=Homo sapiens GN=MED18 PE=1 SV=1	23.65	1	1.26471
sp|Q9H944|MED20_HUMAN	MED20	Mediator of RNA polymerase II transcription subunit 20 OS=Homo sapiens GN=MED20 PE=1 SV=1	23.21	1	1.83784
sp|Q9ULK4|MED23_HUMAN	MED23	Mediator of RNA polymerase II transcription subunit 23 OS=Homo sapiens GN=MED23 PE=1 SV=2	156.37	1	3.80769
sp|O75448|MED24_HUMAN	MED24	Mediator of RNA polymerase II transcription subunit 24 OS=Homo sapiens GN=MED24 PE=1 SV=1	110.23	1	2.21053
sp|Q5EB52|MEST_HUMAN	MEST	Mesoderm-specific transcript homolog protein OS=Homo sapiens GN=MEST PE=2 SV=2	38.81	1	2.17949
sp|A1L020|MEX3A_HUMAN	MEX3A	RNA-binding protein MEX3A OS=Homo sapiens GN=MEX3A PE=1 SV=1	54.14	1	2
sp|Q08431|MFGM_HUMAN	MFGE8	Lactadherin OS=Homo sapiens GN=MFGE8 PE=1 SV=2	43.1	2.28205	2.5641
sp|O14880|MGST3_HUMAN	MGST3	Microsomal glutathione S-transferase 3 OS=Homo sapiens GN=MGST3 PE=1 SV=1	16.51	1	2.40506
sp|Q9HCE1|MOV10_HUMAN	MOV10	Putative helicase MOV-10 OS=Homo sapiens GN=MOV10 PE=1 SV=2	113.6	12.9412	23.5294
sp|Q96DH6|MSI2H_HUMAN	MSI2	RNA-binding protein Musashi homolog 2 OS=Homo sapiens GN=MSI2 PE=1 SV=1	35.17	1	4.41667
sp|Q14764|MVP_HUMAN	MVP	Major vault protein OS=Homo sapiens GN=MVP PE=1 SV=4	99.27	1.64286	1
sp|Q9BQG0|MBB1A_HUMAN	MYBBP1A	Myb-binding protein 1A OS=Homo sapiens GN=MYBBP1A PE=1 SV=2	148.76	1	22.6667
sp|Q9P2K5|MYEF2_HUMAN	MYEF2	Myelin expression factor 2 OS=Homo sapiens GN=MYEF2 PE=1 SV=3	64.08	1	1.90476
sp|P35580|MYH10_HUMAN	MYH10	Myosin-10 OS=Homo sapiens GN=MYH10 PE=1 SV=3	228.86	5.5	5.5
sp|P35579|MYH9_HUMAN	MYH9	Myosin-9 OS=Homo sapiens GN=MYH9 PE=1 SV=4	226.39	1	2.13333
sp|P19105|ML12A_HUMAN	MYL12A	Myosin regulatory light chain 12A OS=Homo sapiens GN=MYL12A PE=1 SV=2	19.78	1	1.5
sp|P60660|MYL6_HUMAN	MYL6	Myosin light polypeptide 6 OS=Homo sapiens GN=MYL6 PE=1 SV=2	16.92	1.29412	2.17647
sp|P24844|MYL9_HUMAN	MYL9	Myosin regulatory light polypeptide 9 OS=Homo sapiens GN=MYL9 PE=1 SV=4	19.81	1.27273	1.59091
sp|O00159|MYO1C_HUMAN	MYO1C	Unconventional myosin-Ic OS=Homo sapiens GN=MYO1C PE=1 SV=4	121.61	3.16667	3.66667
tr|D3DTH7|D3DTH7_HUMAN	MYO1C	Myosin IC, isoform CRA_a OS=Homo sapiens GN=MYO1C PE=3 SV=1	98.87	3.73494	10.1205
sp|Q13765|NACA_HUMAN	NACA	Nascent polypeptide-associated complex subunit alpha OS=Homo sapiens GN=NACA PE=1 SV=1	23.37	1.53061	2.04082
sp|Q9H0A0|NAT10_HUMAN	NAT10	RNA cytidine acetyltransferase OS=Homo sapiens GN=NAT10 PE=1 SV=2	115.66	1	6.08696
sp|Q09161|NCBP1_HUMAN	NCBP1	Nuclear cap-binding protein subunit 1 OS=Homo sapiens GN=NCBP1 PE=1 SV=1	91.78	1	6.76471
sp|P19338|NUCL_HUMAN	NCL	Nucleolin OS=Homo sapiens GN=NCL PE=1 SV=3	76.57	1.67857	3.25
sp|O95299|NDUAA_HUMAN	NDUFA10	NADH dehydrogenase [ubiquinone] 1 alpha subcomplex subunit 10, mitochondrial OS=Homo sapiens GN=NDUFA10 PE=1 SV=1	40.72	7.27273	19.0909
sp|Q0ZGT2|NEXN_HUMAN	NEXN	Nexilin OS=Homo sapiens GN=NEXN PE=1 SV=1	80.61	1.35556	1
sp|P08651|NFIC_HUMAN	NFIC	Nuclear factor 1 C-type OS=Homo sapiens GN=NFIC PE=1 SV=2	55.64	1	2.8
sp|Q15233|NONO_HUMAN	NONO	Non-POU domain-containing octamer-binding protein OS=Homo sapiens GN=NONO PE=1 SV=4	54.2	3.69565	7.82609
sp|P06748|NPM_HUMAN	NPM1	Nucleophosmin OS=Homo sapiens GN=NPM1 PE=1 SV=2	32.55	1.5	3.55556
sp|P24468|COT2_HUMAN	NR2F2	COUP transcription factor 2 OS=Homo sapiens GN=NR2F2 PE=1 SV=1	45.54	7.2	18.8
sp|P21589|5NTD_HUMAN	NT5E	5'-nucleotidase OS=Homo sapiens GN=NT5E PE=1 SV=1	63.33	1.19048	2.57143
sp|O43809|CPSF5_HUMAN	NUDT21	Cleavage and polyadenylation specificity factor subunit 5 OS=Homo sapiens GN=NUDT21 PE=1 SV=1	26.21	1.71429	14.2857
sp|P35658|NU214_HUMAN	NUP214	Nuclear pore complex protein Nup214 OS=Homo sapiens GN=NUP214 PE=1 SV=2	213.49	1	4.66667
sp|P37198|NUP62_HUMAN	NUP62	Nuclear pore glycoprotein p62 OS=Homo sapiens GN=NUP62 PE=1 SV=3	53.22	1	9.33333
sp|Q99567|NUP88_HUMAN	NUP88	Nuclear pore complex protein Nup88 OS=Homo sapiens GN=NUP88 PE=1 SV=2	83.49	1	3.75
sp|P52948|NUP98_HUMAN	NUP98	Nuclear pore complex protein Nup98-Nup96 OS=Homo sapiens GN=NUP98 PE=1 SV=4	197.46	1	9.70588
sp|Q01804|OTUD4_HUMAN	OTUD4	OTU domain-containing protein 4 OS=Homo sapiens GN=OTUD4 PE=1 SV=4	123.97	1	2.34043
sp|P0DOX7|IGK_HUMAN	P0DOX7	Immunoglobulin kappa light chain OS=Homo sapiens PE=1 SV=1	23.36	1	3
sp|P07237|PDIA1_HUMAN	P4HB	Protein disulfide-isomerase OS=Homo sapiens GN=P4HB PE=1 SV=3	57.08	1	8.92308
sp|Q9UQ80|PA2G4_HUMAN	PA2G4	Proliferation-associated protein 2G4 OS=Homo sapiens GN=PA2G4 PE=1 SV=3	43.76	6.52174	10.4348
sp|P11940|PABP1_HUMAN	PABPC1	Polyadenylate-binding protein 1 OS=Homo sapiens GN=PABPC1 PE=1 SV=2	70.63	20.6897	44.8276
sp|Q5JQF8|PAP1M_HUMAN	PABPC1L2A	Polyadenylate-binding protein 1-like 2 OS=Homo sapiens GN=PABPC1L2A PE=2 SV=1	22.78	1	1.9
sp|Q13310|PABP4_HUMAN	PABPC4	Polyadenylate-binding protein 4 OS=Homo sapiens GN=PABPC4 PE=1 SV=1	70.74	45.2381	102.381
sp|Q6PIY7|GLD2_HUMAN	PAPD4	Poly(A) RNA polymerase GLD2 OS=Homo sapiens GN=PAPD4 PE=1 SV=1	55.99	1	1.52542
sp|Q15365|PCBP1_HUMAN	PCBP1	Poly(rC)-binding protein 1 OS=Homo sapiens GN=PCBP1 PE=1 SV=2	37.47	9.09091	11.3636
sp|Q15366|PCBP2_HUMAN	PCBP2	Poly(rC)-binding protein 2 OS=Homo sapiens GN=PCBP2 PE=1 SV=1	38.56	9.34426	13.9344
sp|Q5JVF3|PCID2_HUMAN	PCID2	PCI domain-containing protein 2 OS=Homo sapiens GN=PCID2 PE=1 SV=2	46	1	3.5443
sp|Q9NR12|PDLI7_HUMAN	PDLIM7	PDZ and LIM domain protein 7 OS=Homo sapiens GN=PDLIM7 PE=1 SV=1	49.81	1.13043	7.68116
sp|Q96HS1|PGAM5_HUMAN	PGAM5	Serine/threonine-protein phosphatase PGAM5, mitochondrial OS=Homo sapiens GN=PGAM5 PE=1 SV=2	31.98	2.2	5.2
sp|P35232|PHB_HUMAN	PHB	Prohibitin OS=Homo sapiens GN=PHB PE=1 SV=1	29.79	1.42857	3.18681
sp|Q99623|PHB2_HUMAN	PHB2	Prohibitin-2 OS=Homo sapiens GN=PHB2 PE=1 SV=2	33.28	1	3.58333
sp|Q13492|PICAL_HUMAN	PICALM	Phosphatidylinositol-binding clathrin assembly protein OS=Homo sapiens GN=PICALM PE=1 SV=2	70.71	3.88	5.2
tr|H0YEH1|H0YEH1_HUMAN	PICALM	Phosphatidylinositol-binding clathrin assembly protein (Fragment) OS=Homo sapiens GN=PICALM PE=1 SV=1	32.19	4.3125	18.125
sp|Q15149|PLEC_HUMAN	PLEC	Plectin OS=Homo sapiens GN=PLEC PE=1 SV=3	531.47	2.95	2.45
sp|Q02809|PLOD1_HUMAN	PLOD1	Procollagen-lysine,2-oxoglutarate 5-dioxygenase 1 OS=Homo sapiens GN=PLOD1 PE=1 SV=2	83.5	7	18.3333
sp|O60568|PLOD3_HUMAN	PLOD3	Procollagen-lysine,2-oxoglutarate 5-dioxygenase 3 OS=Homo sapiens GN=PLOD3 PE=1 SV=1	84.73	1.08333	1.13889
sp|P24928|RPB1_HUMAN	POLR2A	DNA-directed RNA polymerase II subunit RPB1 OS=Homo sapiens GN=POLR2A PE=1 SV=2	217.04	34.2105	67.1053
sp|P30876|RPB2_HUMAN	POLR2B	DNA-directed RNA polymerase II subunit RPB2 OS=Homo sapiens GN=POLR2B PE=1 SV=1	133.81	40	100
sp|P19387|RPB3_HUMAN	POLR2C	DNA-directed RNA polymerase II subunit RPB3 OS=Homo sapiens GN=POLR2C PE=1 SV=2	31.42	16.2162	45.9459
sp|O15514|RPB4_HUMAN	POLR2D	DNA-directed RNA polymerase II subunit RPB4 OS=Homo sapiens GN=POLR2D PE=1 SV=1	16.3	1	2.92
sp|P19388|RPAB1_HUMAN	POLR2E	DNA-directed RNA polymerases I, II, and III subunit RPABC1 OS=Homo sapiens GN=POLR2E PE=1 SV=4	24.54	144.828	413.793
sp|P62487|RPB7_HUMAN	POLR2G	DNA-directed RNA polymerase II subunit RPB7 OS=Homo sapiens GN=POLR2G PE=1 SV=1	19.28	1	2.75
sp|P52434|RPAB3_HUMAN	POLR2H	DNA-directed RNA polymerases I, II, and III subunit RPABC3 OS=Homo sapiens GN=POLR2H PE=1 SV=4	17.13	1	4.35714
sp|P36954|RPB9_HUMAN	POLR2I	DNA-directed RNA polymerase II subunit RPB9 OS=Homo sapiens GN=POLR2I PE=1 SV=1	14.51	2.18519	6.66667
sp|Q9GZM3|RPB1B_HUMAN	POLR2J2	DNA-directed RNA polymerase II subunit RPB11-b1 OS=Homo sapiens GN=POLR2J2 PE=1 SV=2	13.08	1	1.96429
sp|P23284|PPIB_HUMAN	PPIB	Peptidyl-prolyl cis-trans isomerase B OS=Homo sapiens GN=PPIB PE=1 SV=2	23.73	2.6	4.9
sp|P62136|PP1A_HUMAN	PPP1CA	Serine/threonine-protein phosphatase PP1-alpha catalytic subunit OS=Homo sapiens GN=PPP1CA PE=1 SV=1	37.49	76.8116	85.5072
sp|P36873|PP1G_HUMAN	PPP1CC	Serine/threonine-protein phosphatase PP1-gamma catalytic subunit OS=Homo sapiens GN=PPP1CC PE=1 SV=1	36.96	7	13
sp|P32119|PRDX2_HUMAN	PRDX2	Peroxiredoxin-2 OS=Homo sapiens GN=PRDX2 PE=1 SV=5	21.88	1.27778	3.05556
sp|Q969G5|PRDBP_HUMAN	PRKCDBP	Protein kinase C delta-binding protein OS=Homo sapiens GN=PRKCDBP PE=1 SV=3	27.68	1.52941	2.41176
sp|P78527|PRKDC_HUMAN	PRKDC	DNA-dependent protein kinase catalytic subunit OS=Homo sapiens GN=PRKDC PE=1 SV=3	468.79	2.13636	15
sp|O75569|PRKRA_HUMAN	PRKRA	Interferon-inducible double-stranded RNA-dependent protein kinase activator A OS=Homo sapiens GN=PRKRA PE=1 SV=1	34.38	11.75	19
sp|Q9UMS4|PRP19_HUMAN	PRPF19	Pre-mRNA-processing factor 19 OS=Homo sapiens GN=PRPF19 PE=1 SV=1	55.15	1.25	4.58333
sp|P41219|PERI_HUMAN	PRPH	Peripherin OS=Homo sapiens GN=PRPH PE=1 SV=2	53.62	5.17241	3.7931
sp|Q9Y520|PRC2C_HUMAN	PRRC2C	Protein PRRC2C OS=Homo sapiens GN=PRRC2C PE=1 SV=4	316.72	1	2.075
sp|P07478|TRY2_HUMAN	PRSS2	Trypsin-2 OS=Homo sapiens GN=PRSS2 PE=1 SV=1	26.47	2.71429	4.28571
sp|P35030|TRY3_HUMAN	PRSS3	Trypsin-3 OS=Homo sapiens GN=PRSS3 PE=1 SV=2	32.51	1.09091	1.63636
sp|Q8WXF1|PSPC1_HUMAN	PSPC1	Paraspeckle component 1 OS=Homo sapiens GN=PSPC1 PE=1 SV=1	58.71	12.9412	61.7647
sp|P26599|PTBP1_HUMAN	PTBP1	Polypyrimidine tract-binding protein 1 OS=Homo sapiens GN=PTBP1 PE=1 SV=1	57.19	12.7273	17.2727
sp|P48651|PTSS1_HUMAN	PTDSS1	Phosphatidylserine synthase 1 OS=Homo sapiens GN=PTDSS1 PE=1 SV=1	55.49	3.57143	16.9643
sp|Q6NZI2|PTRF_HUMAN	PTRF	Polymerase I and transcript release factor OS=Homo sapiens GN=PTRF PE=1 SV=1	43.45	1	1.70588
sp|Q9UHX1|PUF60_HUMAN	PUF60	Poly(U)-binding-splicing factor PUF60 OS=Homo sapiens GN=PUF60 PE=1 SV=1	59.84	1	121.429
tr|Q5T1Z4|Q5T1Z4_HUMAN	PUM1	Pumilio homolog 1 OS=Homo sapiens GN=PUM1 PE=1 SV=1	126.68	1	3.875
sp|Q14671|PUM1_HUMAN	PUM1	Pumilio homolog 1 OS=Homo sapiens GN=PUM1 PE=1 SV=3	126.39	8.26087	27.3913
tr|B7ZL34|B7ZL34_HUMAN	PUM2	PUM2 protein OS=Homo sapiens GN=PUM2 PE=2 SV=1	105.94	1	2.16667
sp|Q8TB72|PUM2_HUMAN	PUM2	Pumilio homolog 2 OS=Homo sapiens GN=PUM2 PE=1 SV=2	114.14	1	2.92683
sp|Q15397|PUM3_HUMAN	PUM3	Pumilio homolog 3 OS=Homo sapiens GN=PUM3 PE=1 SV=3	73.54	1	1.63158
sp|Q00577|PURA_HUMAN	PURA	Transcriptional activator protein Pur-alpha OS=Homo sapiens GN=PURA PE=1 SV=2	34.89	1	2.41379
sp|Q96QR8|PURB_HUMAN	PURB	Transcriptional activator protein Pur-beta OS=Homo sapiens GN=PURB PE=1 SV=3	33.22	1.02941	1
tr|Q53F64|Q53F64_HUMAN	Q53F64	Heterogeneous nuclear ribonucleoprotein AB isoform a variant (Fragment) OS=Homo sapiens PE=2 SV=1	35.97	473.684	736.842
sp|P63244|RACK1_HUMAN	RACK1	Receptor of activated protein C kinase 1 OS=Homo sapiens GN=RACK1 PE=1 SV=3	35.05	4.35	8.5
sp|P78406|RAE1L_HUMAN	RAE1	mRNA export factor OS=Homo sapiens GN=RAE1 PE=1 SV=1	40.94	39.2157	98.0392
sp|Q9P0K7|RAI14_HUMAN	RAI14	Ankycorbin OS=Homo sapiens GN=RAI14 PE=1 SV=2	109.97	2.47619	2.66667
sp|Q9UKM9|RALY_HUMAN	RALY	RNA-binding protein Raly OS=Homo sapiens GN=RALY PE=1 SV=1	32.44	287.097	483.871
sp|P54136|SYRC_HUMAN	RARS	Arginine--tRNA ligase, cytoplasmic OS=Homo sapiens GN=RARS PE=1 SV=2	75.33	1	10.5435
sp|Q9NWB1|RFOX1_HUMAN	RBFOX1	RNA binding protein fox-1 homolog 1 OS=Homo sapiens GN=RBFOX1 PE=1 SV=2	42.76	8.23529	10.5882
sp|O43251|RFOX2_HUMAN	RBFOX2	RNA binding protein fox-1 homolog 2 OS=Homo sapiens GN=RBFOX2 PE=1 SV=3	41.35	1	1.85106
sp|A6NFN3|RFOX3_HUMAN	RBFOX3	RNA binding protein fox-1 homolog 3 OS=Homo sapiens GN=RBFOX3 PE=2 SV=4	33.85	1	2.41176
sp|Q96PK6|RBM14_HUMAN	RBM14	RNA-binding protein 14 OS=Homo sapiens GN=RBM14 PE=1 SV=2	69.45	358.974	564.103
sp|P98179|RBM3_HUMAN	RBM3	RNA-binding protein 3 OS=Homo sapiens GN=RBM3 PE=1 SV=1	17.16	60	81.3333
sp|Q9BWF3|RBM4_HUMAN	RBM4	RNA-binding protein 4 OS=Homo sapiens GN=RBM4 PE=1 SV=1	40.29	369.565	923.913
sp|Q9BQ04|RBM4B_HUMAN	RBM4B	RNA-binding protein 4B OS=Homo sapiens GN=RBM4B PE=1 SV=1	40.12	1	1.64835
sp|P78332|RBM6_HUMAN	RBM6	RNA-binding protein 6 OS=Homo sapiens GN=RBM6 PE=1 SV=5	128.57	1	9.23077
sp|Q9Y580|RBM7_HUMAN	RBM7	RNA-binding protein 7 OS=Homo sapiens GN=RBM7 PE=1 SV=1	30.48	47.3684	44.7368
sp|P29558|RBMS1_HUMAN	RBMS1	RNA-binding motif, single-stranded-interacting protein 1 OS=Homo sapiens GN=RBMS1 PE=1 SV=3	44.48	1	5.61538
sp|Q15434|RBMS2_HUMAN	RBMS2	RNA-binding motif, single-stranded-interacting protein 2 OS=Homo sapiens GN=RBMS2 PE=1 SV=1	43.93	9.69697	9.69697
sp|Q6XE24|RBMS3_HUMAN	RBMS3	RNA-binding motif, single-stranded-interacting protein 3 OS=Homo sapiens GN=RBMS3 PE=1 SV=1	47.81	168.421	347.368
sp|P38159|RBMX_HUMAN	RBMX	RNA-binding motif protein, X chromosome OS=Homo sapiens GN=RBMX PE=1 SV=3	42.31	122.727	140.909
sp|Q96E39|RMXL1_HUMAN	RBMXL1	RNA binding motif protein, X-linked-like-1 OS=Homo sapiens GN=RBMXL1 PE=1 SV=1	42.12	1	1.76923
sp|Q9HBD1|RC3H2_HUMAN	RC3H2	Roquin-2 OS=Homo sapiens GN=RC3H2 PE=1 SV=2	131.59	1	1.90909
sp|Q15287|RNPS1_HUMAN	RNPS1	RNA-binding protein with serine-rich domain 1 OS=Homo sapiens GN=RNPS1 PE=1 SV=1	34.19	1.83333	3.55556
tr|F8W7C6|F8W7C6_HUMAN	RPL10	60S ribosomal protein L10 OS=Homo sapiens GN=RPL10 PE=1 SV=2	18.55	1.33333	1.16667
sp|P27635|RL10_HUMAN	RPL10	60S ribosomal protein L10 OS=Homo sapiens GN=RPL10 PE=1 SV=4	24.59	8.62069	13.4483
sp|P62906|RL10A_HUMAN	RPL10A	60S ribosomal protein L10a OS=Homo sapiens GN=RPL10A PE=1 SV=2	24.82	7.04918	9.83607
sp|Q96L21|RL10L_HUMAN	RPL10L	60S ribosomal protein L10-like OS=Homo sapiens GN=RPL10L PE=1 SV=3	24.5	2.83019	7.16981
sp|P62913|RL11_HUMAN	RPL11	60S ribosomal protein L11 OS=Homo sapiens GN=RPL11 PE=1 SV=2	20.24	3.3	7.6
sp|P30050|RL12_HUMAN	RPL12	60S ribosomal protein L12 OS=Homo sapiens GN=RPL12 PE=1 SV=1	17.81	3.57143	8.09524
sp|P26373|RL13_HUMAN	RPL13	60S ribosomal protein L13 OS=Homo sapiens GN=RPL13 PE=1 SV=4	24.25	4.17647	7.05882
sp|P40429|RL13A_HUMAN	RPL13A	60S ribosomal protein L13a OS=Homo sapiens GN=RPL13A PE=1 SV=2	23.56	5.27778	11.1111
sp|P50914|RL14_HUMAN	RPL14	60S ribosomal protein L14 OS=Homo sapiens GN=RPL14 PE=1 SV=4	23.42	5.36585	15.122
sp|P61313|RL15_HUMAN	RPL15	60S ribosomal protein L15 OS=Homo sapiens GN=RPL15 PE=1 SV=2	24.13	6	8.53333
sp|P18621|RL17_HUMAN	RPL17	60S ribosomal protein L17 OS=Homo sapiens GN=RPL17 PE=1 SV=3	21.38	4.02439	7.19512
sp|Q07020|RL18_HUMAN	RPL18	60S ribosomal protein L18 OS=Homo sapiens GN=RPL18 PE=1 SV=2	21.62	4.92308	6.46154
sp|Q02543|RL18A_HUMAN	RPL18A	60S ribosomal protein L18a OS=Homo sapiens GN=RPL18A PE=1 SV=2	20.75	4.23077	7.5
sp|P84098|RL19_HUMAN	RPL19	60S ribosomal protein L19 OS=Homo sapiens GN=RPL19 PE=1 SV=1	23.45	5	12
sp|P46778|RL21_HUMAN	RPL21	60S ribosomal protein L21 OS=Homo sapiens GN=RPL21 PE=1 SV=2	18.55	4.72727	11.8182
sp|P35268|RL22_HUMAN	RPL22	60S ribosomal protein L22 OS=Homo sapiens GN=RPL22 PE=1 SV=2	14.78	5.6	7.2
sp|Q6P5R6|RL22L_HUMAN	RPL22L1	60S ribosomal protein L22-like 1 OS=Homo sapiens GN=RPL22L1 PE=1 SV=2	14.6	2.09677	2.90323
sp|P62829|RL23_HUMAN	RPL23	60S ribosomal protein L23 OS=Homo sapiens GN=RPL23 PE=1 SV=1	14.86	6.34921	9.52381
sp|P62750|RL23A_HUMAN	RPL23A	60S ribosomal protein L23a OS=Homo sapiens GN=RPL23A PE=1 SV=1	17.68	4.14286	8.57143
sp|P83731|RL24_HUMAN	RPL24	60S ribosomal protein L24 OS=Homo sapiens GN=RPL24 PE=1 SV=1	17.77	5.08197	10.1639
sp|P61254|RL26_HUMAN	RPL26	60S ribosomal protein L26 OS=Homo sapiens GN=RPL26 PE=1 SV=1	17.25	4.19355	7.74194
sp|Q9UNX3|RL26L_HUMAN	RPL26L1	60S ribosomal protein L26-like 1 OS=Homo sapiens GN=RPL26L1 PE=1 SV=1	17.25	3.25301	5.66265
sp|P61353|RL27_HUMAN	RPL27	60S ribosomal protein L27 OS=Homo sapiens GN=RPL27 PE=1 SV=2	15.79	5.95506	10
sp|P46776|RL27A_HUMAN	RPL27A	60S ribosomal protein L27a OS=Homo sapiens GN=RPL27A PE=1 SV=2	16.55	6	15.5
sp|P46779|RL28_HUMAN	RPL28	60S ribosomal protein L28 OS=Homo sapiens GN=RPL28 PE=1 SV=3	15.74	1.875	6
sp|P47914|RL29_HUMAN	RPL29	60S ribosomal protein L29 OS=Homo sapiens GN=RPL29 PE=1 SV=2	17.74	3.50877	7.54386
sp|P39023|RL3_HUMAN	RPL3	60S ribosomal protein L3 OS=Homo sapiens GN=RPL3 PE=1 SV=2	46.08	3.09091	8.54545
sp|P62888|RL30_HUMAN	RPL30	60S ribosomal protein L30 OS=Homo sapiens GN=RPL30 PE=1 SV=2	12.78	5.36585	9.5122
sp|P62899|RL31_HUMAN	RPL31	60S ribosomal protein L31 OS=Homo sapiens GN=RPL31 PE=1 SV=1	14.45	3	6.54545
sp|P62910|RL32_HUMAN	RPL32	60S ribosomal protein L32 OS=Homo sapiens GN=RPL32 PE=1 SV=2	15.85	38.0952	61.9048
sp|P49207|RL34_HUMAN	RPL34	60S ribosomal protein L34 OS=Homo sapiens GN=RPL34 PE=1 SV=3	13.28	3.88889	5
sp|P42766|RL35_HUMAN	RPL35	60S ribosomal protein L35 OS=Homo sapiens GN=RPL35 PE=1 SV=2	14.54	4.76923	6.76923
sp|P18077|RL35A_HUMAN	RPL35A	60S ribosomal protein L35a OS=Homo sapiens GN=RPL35A PE=1 SV=2	12.53	2.89474	6.97368
sp|Q9Y3U8|RL36_HUMAN	RPL36	60S ribosomal protein L36 OS=Homo sapiens GN=RPL36 PE=1 SV=3	12.25	6.92308	13.8462
sp|Q969Q0|RL36L_HUMAN	RPL36AL	60S ribosomal protein L36a-like OS=Homo sapiens GN=RPL36AL PE=1 SV=3	12.46	4.71429	5.2381
sp|P61513|RL37A_HUMAN	RPL37A	60S ribosomal protein L37a OS=Homo sapiens GN=RPL37A PE=1 SV=2	10.27	2.61538	5.76923
sp|P63173|RL38_HUMAN	RPL38	60S ribosomal protein L38 OS=Homo sapiens GN=RPL38 PE=1 SV=2	8.21	5.83333	8.33333
sp|P36578|RL4_HUMAN	RPL4	60S ribosomal protein L4 OS=Homo sapiens GN=RPL4 PE=1 SV=5	47.67	6.5	14.1667
sp|P46777|RL5_HUMAN	RPL5	60S ribosomal protein L5 OS=Homo sapiens GN=RPL5 PE=1 SV=3	34.34	3.50515	7.31959
sp|Q02878|RL6_HUMAN	RPL6	60S ribosomal protein L6 OS=Homo sapiens GN=RPL6 PE=1 SV=3	32.71	4.26667	8
sp|P18124|RL7_HUMAN	RPL7	60S ribosomal protein L7 OS=Homo sapiens GN=RPL7 PE=1 SV=1	29.21	7.64045	15.7303
sp|P62424|RL7A_HUMAN	RPL7A	60S ribosomal protein L7a OS=Homo sapiens GN=RPL7A PE=1 SV=2	29.98	6.07143	9.28571
sp|P62917|RL8_HUMAN	RPL8	60S ribosomal protein L8 OS=Homo sapiens GN=RPL8 PE=1 SV=2	28.01	1.92857	2.92857
sp|P32969|RL9_HUMAN	RPL9	60S ribosomal protein L9 OS=Homo sapiens GN=RPL9 PE=1 SV=1	21.85	4.58333	9.16667
sp|P05388|RLA0_HUMAN	RPLP0	60S acidic ribosomal protein P0 OS=Homo sapiens GN=RPLP0 PE=1 SV=1	34.25	4.75	19
sp|Q8NHW5|RLA0L_HUMAN	RPLP0P6	60S acidic ribosomal protein P0-like OS=Homo sapiens GN=RPLP0P6 PE=5 SV=1	34.34	5.72727	13.6364
sp|P05386|RLA1_HUMAN	RPLP1	60S acidic ribosomal protein P1 OS=Homo sapiens GN=RPLP1 PE=1 SV=1	11.51	8.66667	11.3333
tr|Q6FG99|Q6FG99_HUMAN	RPLP1	RPLP1 protein OS=Homo sapiens GN=RPLP1 PE=2 SV=1	11.56	5.83333	16.875
sp|P05387|RLA2_HUMAN	RPLP2	60S acidic ribosomal protein P2 OS=Homo sapiens GN=RPLP2 PE=1 SV=1	11.66	3.11538	6.15385
sp|P04843|RPN1_HUMAN	RPN1	Dolichyl-diphosphooligosaccharide--protein glycosyltransferase subunit 1 OS=Homo sapiens GN=RPN1 PE=1 SV=1	68.53	2.8	9.33333
sp|P04844|RPN2_HUMAN	RPN2	Dolichyl-diphosphooligosaccharide--protein glycosyltransferase subunit 2 OS=Homo sapiens GN=RPN2 PE=1 SV=3	69.24	4.2381	13.8095
sp|P46783|RS10_HUMAN	RPS10	40S ribosomal protein S10 OS=Homo sapiens GN=RPS10 PE=1 SV=1	18.89	7.5	14.5
sp|Q9NQ39|RS10L_HUMAN	RPS10P5	Putative 40S ribosomal protein S10-like OS=Homo sapiens GN=RPS10P5 PE=5 SV=1	20.11	3.72881	6.61017
sp|P62280|RS11_HUMAN	RPS11	40S ribosomal protein S11 OS=Homo sapiens GN=RPS11 PE=1 SV=3	18.42	3.2	8.7
sp|P25398|RS12_HUMAN	RPS12	40S ribosomal protein S12 OS=Homo sapiens GN=RPS12 PE=1 SV=3	14.51	5.22727	7.5
sp|P62277|RS13_HUMAN	RPS13	40S ribosomal protein S13 OS=Homo sapiens GN=RPS13 PE=1 SV=2	17.21	4.25	6.41667
sp|P62263|RS14_HUMAN	RPS14	40S ribosomal protein S14 OS=Homo sapiens GN=RPS14 PE=1 SV=3	16.26	3.86667	7.33333
sp|P62841|RS15_HUMAN	RPS15	40S ribosomal protein S15 OS=Homo sapiens GN=RPS15 PE=1 SV=2	17.03	5.16854	22.4719
sp|P62244|RS15A_HUMAN	RPS15A	40S ribosomal protein S15a OS=Homo sapiens GN=RPS15A PE=1 SV=2	14.83	5	9.16667
sp|P62249|RS16_HUMAN	RPS16	40S ribosomal protein S16 OS=Homo sapiens GN=RPS16 PE=1 SV=2	16.44	5.13333	10
sp|P08708|RS17_HUMAN	RPS17	40S ribosomal protein S17 OS=Homo sapiens GN=RPS17 PE=1 SV=2	15.54	3.6	8.4
sp|P62269|RS18_HUMAN	RPS18	40S ribosomal protein S18 OS=Homo sapiens GN=RPS18 PE=1 SV=3	17.71	4.78571	10
sp|P39019|RS19_HUMAN	RPS19	40S ribosomal protein S19 OS=Homo sapiens GN=RPS19 PE=1 SV=2	16.05	4.53846	7.69231
sp|P15880|RS2_HUMAN	RPS2	40S ribosomal protein S2 OS=Homo sapiens GN=RPS2 PE=1 SV=2	31.3	6.1	11
sp|P60866|RS20_HUMAN	RPS20	40S ribosomal protein S20 OS=Homo sapiens GN=RPS20 PE=1 SV=1	13.36	3.97959	6.02041
sp|P63220|RS21_HUMAN	RPS21	40S ribosomal protein S21 OS=Homo sapiens GN=RPS21 PE=1 SV=1	9.11	3.11111	5.33333
sp|P62266|RS23_HUMAN	RPS23	40S ribosomal protein S23 OS=Homo sapiens GN=RPS23 PE=1 SV=3	15.8	3.53846	5.69231
sp|P62847|RS24_HUMAN	RPS24	40S ribosomal protein S24 OS=Homo sapiens GN=RPS24 PE=1 SV=1	15.41	3.33333	7.27273
sp|P62851|RS25_HUMAN	RPS25	40S ribosomal protein S25 OS=Homo sapiens GN=RPS25 PE=1 SV=1	13.73	3.90909	6.90909
sp|P62854|RS26_HUMAN	RPS26	40S ribosomal protein S26 OS=Homo sapiens GN=RPS26 PE=1 SV=3	13.01	3.3	6.5
sp|Q5JNZ5|RS26L_HUMAN	RPS26P11	Putative 40S ribosomal protein S26-like 1 OS=Homo sapiens GN=RPS26P11 PE=5 SV=1	12.99	2.83019	6.79245
sp|P42677|RS27_HUMAN	RPS27	40S ribosomal protein S27 OS=Homo sapiens GN=RPS27 PE=1 SV=3	9.45	3.45455	7.63636
sp|Q71UM5|RS27L_HUMAN	RPS27L	40S ribosomal protein S27-like OS=Homo sapiens GN=RPS27L PE=1 SV=3	9.47	4.59184	6.53061
sp|P62857|RS28_HUMAN	RPS28	40S ribosomal protein S28 OS=Homo sapiens GN=RPS28 PE=1 SV=1	7.84	3.46154	6.53846
sp|P62273|RS29_HUMAN	RPS29	40S ribosomal protein S29 OS=Homo sapiens GN=RPS29 PE=1 SV=2	6.67	3.86667	6.66667
tr|E9PJN9|E9PJN9_HUMAN	RPS3	40S ribosomal protein S3 (Fragment) OS=Homo sapiens GN=RPS3 PE=1 SV=1	3.81	4.36364	7.27273
sp|P23396|RS3_HUMAN	RPS3	40S ribosomal protein S3 OS=Homo sapiens GN=RPS3 PE=1 SV=2	26.67	5.18519	10
sp|P61247|RS3A_HUMAN	RPS3A	40S ribosomal protein S3a OS=Homo sapiens GN=RPS3A PE=1 SV=2	29.93	3.94444	7.77778
sp|P62701|RS4X_HUMAN	RPS4X	40S ribosomal protein S4, X isoform OS=Homo sapiens GN=RPS4X PE=1 SV=2	29.58	4.45455	8.36364
sp|P22090|RS4Y1_HUMAN	RPS4Y1	40S ribosomal protein S4, Y isoform 1 OS=Homo sapiens GN=RPS4Y1 PE=1 SV=2	29.44	2.8	4.6
sp|P46782|RS5_HUMAN	RPS5	40S ribosomal protein S5 OS=Homo sapiens GN=RPS5 PE=1 SV=4	22.86	4.19355	9.03226
sp|P62753|RS6_HUMAN	RPS6	40S ribosomal protein S6 OS=Homo sapiens GN=RPS6 PE=1 SV=1	28.66	4.45783	9.63855
sp|P62081|RS7_HUMAN	RPS7	40S ribosomal protein S7 OS=Homo sapiens GN=RPS7 PE=1 SV=1	22.11	3.66667	10
sp|P62241|RS8_HUMAN	RPS8	40S ribosomal protein S8 OS=Homo sapiens GN=RPS8 PE=1 SV=2	24.19	1.70588	3.23529
sp|P46781|RS9_HUMAN	RPS9	40S ribosomal protein S9 OS=Homo sapiens GN=RPS9 PE=1 SV=3	22.58	5.41176	9.41176
sp|P08865|RSSA_HUMAN	RPSA	40S ribosomal protein SA OS=Homo sapiens GN=RPSA PE=1 SV=4	32.83	4.09524	9.04762
sp|Q9P2E9|RRBP1_HUMAN	RRBP1	Ribosome-binding protein 1 OS=Homo sapiens GN=RRBP1 PE=1 SV=4	152.38	1.64	2.32
sp|O76021|RL1D1_HUMAN	RSL1D1	Ribosomal L1 domain-containing protein 1 OS=Homo sapiens GN=RSL1D1 PE=1 SV=3	54.94	1	2.30769
sp|Q9Y3I0|RTCB_HUMAN	RTCB	tRNA-splicing ligase RtcB homolog OS=Homo sapiens GN=RTCB PE=1 SV=1	55.17	371.429	800
sp|Q15424|SAFB1_HUMAN	SAFB	Scaffold attachment factor B1 OS=Homo sapiens GN=SAFB PE=1 SV=4	102.58	1	1.73333
sp|Q9UPN6|SCAF8_HUMAN	SCAF8	Protein SCAF8 OS=Homo sapiens GN=SCAF8 PE=1 SV=1	140.43	1	2.22222
sp|Q6P3W7|SCYL2_HUMAN	SCYL2	SCY1-like protein 2 OS=Homo sapiens GN=SCYL2 PE=1 SV=1	103.64	96.2264	207.547
sp|O95810|SDPR_HUMAN	SDPR	Serum deprivation-response protein OS=Homo sapiens GN=SDPR PE=1 SV=3	47.14	3.33333	6.66667
sp|O15027|SC16A_HUMAN	SEC16A	Protein transport protein Sec16A OS=Homo sapiens GN=SEC16A PE=1 SV=3	233.37	27.3333	42
sp|P61619|S61A1_HUMAN	SEC61A1	Protein transport protein Sec61 subunit alpha isoform 1 OS=Homo sapiens GN=SEC61A1 PE=1 SV=2	52.23	1.35135	11.4865
sp|P60468|SC61B_HUMAN	SEC61B	Protein transport protein Sec61 subunit beta OS=Homo sapiens GN=SEC61B PE=1 SV=2	9.97	2.32877	2.73973
sp|P60059|SC61G_HUMAN	SEC61G	Protein transport protein Sec61 subunit gamma OS=Homo sapiens GN=SEC61G PE=1 SV=1	7.74	1	1.86364
sp|Q15019|SEPT2_HUMAN	SEPT2	Septin-2 OS=Homo sapiens GN=SEPT2 PE=1 SV=1	41.46	1	1
sp|Q16181|SEPT7_HUMAN	SEPT7	Septin-7 OS=Homo sapiens GN=SEPT7 PE=1 SV=2	50.65	1.88235	1.29412
sp|Q9UHD8|SEPT9_HUMAN	SEPT9	Septin-9 OS=Homo sapiens GN=SEPT9 PE=1 SV=2	65.36	1.3125	1.25
sp|Q8NC51|PAIRB_HUMAN	SERBP1	Plasminogen activator inhibitor 1 RNA-binding protein OS=Homo sapiens GN=SERBP1 PE=1 SV=2	44.94	3.54167	8.125
sp|P50454|SERPH_HUMAN	SERPINH1	Serpin H1 OS=Homo sapiens GN=SERPINH1 PE=1 SV=2	46.41	1.66038	2.45283
tr|H7C0N4|H7C0N4_HUMAN	SF1	Splicing factor 1 (Fragment) OS=Homo sapiens GN=SF1 PE=1 SV=1	18.74	1	2.7907
sp|Q15637|SF01_HUMAN	SF1	Splicing factor 1 OS=Homo sapiens GN=SF1 PE=1 SV=4	68.29	2.32258	8.3871
sp|O75533|SF3B1_HUMAN	SF3B1	Splicing factor 3B subunit 1 OS=Homo sapiens GN=SF3B1 PE=1 SV=3	145.74	1	5.71429
sp|Q13435|SF3B2_HUMAN	SF3B2	Splicing factor 3B subunit 2 OS=Homo sapiens GN=SF3B2 PE=1 SV=2	100.16	4.78947	34.7368
sp|Q15393|SF3B3_HUMAN	SF3B3	Splicing factor 3B subunit 3 OS=Homo sapiens GN=SF3B3 PE=1 SV=4	135.49	1	17.0909
sp|Q15427|SF3B4_HUMAN	SF3B4	Splicing factor 3B subunit 4 OS=Homo sapiens GN=SF3B4 PE=1 SV=1	44.36	1	2.79412
sp|Q9Y3B4|SF3B6_HUMAN	SF3B6	Splicing factor 3B subunit 6 OS=Homo sapiens GN=SF3B6 PE=1 SV=1	14.58	9.40299	28.3582
sp|P23246|SFPQ_HUMAN	SFPQ	Splicing factor, proline- and glutamine-rich OS=Homo sapiens GN=SFPQ PE=1 SV=2	76.1	6.66667	9.16667
sp|P42285|SK2L2_HUMAN	SKIV2L2	Superkiller viralicidic activity 2-like 2 OS=Homo sapiens GN=SKIV2L2 PE=1 SV=3	117.73	1	2.97872
sp|Q00325|MPCP_HUMAN	SLC25A3	Phosphate carrier protein, mitochondrial OS=Homo sapiens GN=SLC25A3 PE=1 SV=2	40.07	2.25806	9.35484
sp|P12236|ADT3_HUMAN	SLC25A6	ADP/ATP translocase 3 OS=Homo sapiens GN=SLC25A6 PE=1 SV=4	32.85	8.69565	15.6522
sp|Q12824|SNF5_HUMAN	SMARCB1	SWI/SNF-related matrix-associated actin-dependent regulator of chromatin subfamily B member 1 OS=Homo sapiens GN=SMARCB1 PE=1 SV=2	44.11	1	6.78571
sp|Q8TAQ2|SMRC2_HUMAN	SMARCC2	SWI/SNF complex subunit SMARCC2 OS=Homo sapiens GN=SMARCC2 PE=1 SV=1	132.8	1	20.8
sp|O60641|AP180_HUMAN	SNAP91	Clathrin coat assembly protein AP180 OS=Homo sapiens GN=SNAP91 PE=1 SV=2	92.44	26.1538	48.4615
sp|P08621|RU17_HUMAN	SNRNP70	U1 small nuclear ribonucleoprotein 70 kDa OS=Homo sapiens GN=SNRNP70 PE=1 SV=2	51.53	5.72727	50.9091
sp|P09661|RU2A_HUMAN	SNRPA1	U2 small nuclear ribonucleoprotein A' OS=Homo sapiens GN=SNRPA1 PE=1 SV=2	28.4	5.71429	52.381
sp|P14678|RSMB_HUMAN	SNRPB	Small nuclear ribonucleoprotein-associated proteins B and B' OS=Homo sapiens GN=SNRPB PE=1 SV=2	24.59	2.2807	16.1404
sp|P08579|RU2B_HUMAN	SNRPB2	U2 small nuclear ribonucleoprotein B'' OS=Homo sapiens GN=SNRPB2 PE=1 SV=1	25.47	1	1.38889
sp|P62314|SMD1_HUMAN	SNRPD1	Small nuclear ribonucleoprotein Sm D1 OS=Homo sapiens GN=SNRPD1 PE=1 SV=1	13.27	4.84375	14.0625
sp|P62316|SMD2_HUMAN	SNRPD2	Small nuclear ribonucleoprotein Sm D2 OS=Homo sapiens GN=SNRPD2 PE=1 SV=1	13.52	4.25	9.16667
sp|P62318|SMD3_HUMAN	SNRPD3	Small nuclear ribonucleoprotein Sm D3 OS=Homo sapiens GN=SNRPD3 PE=1 SV=1	13.91	3.72222	7.77778
sp|P62304|RUXE_HUMAN	SNRPE	Small nuclear ribonucleoprotein E OS=Homo sapiens GN=SNRPE PE=1 SV=1	10.8	4.21053	12.1053
sp|P62306|RUXF_HUMAN	SNRPF	Small nuclear ribonucleoprotein F OS=Homo sapiens GN=SNRPF PE=1 SV=1	9.72	4.23077	11.5385
sp|A8MWD9|RUXGL_HUMAN	SNRPGP15	Putative small nuclear ribonucleoprotein G-like protein 15 OS=Homo sapiens GN=SNRPGP15 PE=5 SV=2	8.54	10	33.3333
sp|Q9NUQ6|SPS2L_HUMAN	SPATS2L	SPATS2-like protein OS=Homo sapiens GN=SPATS2L PE=1 SV=2	61.69	1	4.125
sp|P37108|SRP14_HUMAN	SRP14	Signal recognition particle 14 kDa protein OS=Homo sapiens GN=SRP14 PE=1 SV=2	14.56	3.44828	5.97701
sp|Q9UHB9|SRP68_HUMAN	SRP68	Signal recognition particle subunit SRP68 OS=Homo sapiens GN=SRP68 PE=1 SV=2	70.69	2.97297	12.4324
sp|P49458|SRP09_HUMAN	SRP9	Signal recognition particle 9 kDa protein OS=Homo sapiens GN=SRP9 PE=1 SV=2	10.11	1	1.27143
sp|P08240|SRPRA_HUMAN	SRPRA	Signal recognition particle receptor subunit alpha OS=Homo sapiens GN=SRPRA PE=1 SV=2	69.77	1	6.6129
sp|Q9Y5M8|SRPRB_HUMAN	SRPRB	Signal recognition particle receptor subunit beta OS=Homo sapiens GN=SRPRB PE=1 SV=3	29.68	1.92308	3.46154
sp|Q07955|SRSF1_HUMAN	SRSF1	Serine/arginine-rich splicing factor 1 OS=Homo sapiens GN=SRSF1 PE=1 SV=2	27.73	1.05263	6.31579
sp|O75494|SRS10_HUMAN	SRSF10	Serine/arginine-rich splicing factor 10 OS=Homo sapiens GN=SRSF10 PE=1 SV=1	31.28	19.3548	47.3118
sp|Q8WXF0|SRS12_HUMAN	SRSF12	Serine/arginine-rich splicing factor 12 OS=Homo sapiens GN=SRSF12 PE=2 SV=1	30.49	1	1.56667
sp|P84103|SRSF3_HUMAN	SRSF3	Serine/arginine-rich splicing factor 3 OS=Homo sapiens GN=SRSF3 PE=1 SV=1	19.32	5.6044	6.48352
sp|Q16629|SRSF7_HUMAN	SRSF7	Serine/arginine-rich splicing factor 7 OS=Homo sapiens GN=SRSF7 PE=1 SV=1	27.35	2.92308	7.69231
sp|Q13242|SRSF9_HUMAN	SRSF9	Serine/arginine-rich splicing factor 9 OS=Homo sapiens GN=SRSF9 PE=1 SV=1	25.53	273.333	366.667
sp|P43307|SSRA_HUMAN	SSR1	Translocon-associated protein subunit alpha OS=Homo sapiens GN=SSR1 PE=1 SV=3	32.22	5.29412	5.29412
sp|Q9UNL2|SSRG_HUMAN	SSR3	Translocon-associated protein subunit gamma OS=Homo sapiens GN=SSR3 PE=1 SV=1	21.07	3.42308	11.5385
sp|P51571|SSRD_HUMAN	SSR4	Translocon-associated protein subunit delta OS=Homo sapiens GN=SSR4 PE=1 SV=1	18.99	4.47368	7.36842
sp|Q08945|SSRP1_HUMAN	SSRP1	FACT complex subunit SSRP1 OS=Homo sapiens GN=SSRP1 PE=1 SV=1	81.02	1	157.143
sp|O95793|STAU1_HUMAN	STAU1	Double-stranded RNA-binding protein Staufen homolog 1 OS=Homo sapiens GN=STAU1 PE=1 SV=2	63.14	40.4255	89.3617
sp|Q9NUL3|STAU2_HUMAN	STAU2	Double-stranded RNA-binding protein Staufen homolog 2 OS=Homo sapiens GN=STAU2 PE=1 SV=1	62.6	1	2.44444
sp|P27105|STOM_HUMAN	STOM	Erythrocyte band 7 integral membrane protein OS=Homo sapiens GN=STOM PE=1 SV=3	31.71	2.7907	6.86047
sp|Q9UJZ1|STML2_HUMAN	STOML2	Stomatin-like protein 2, mitochondrial OS=Homo sapiens GN=STOML2 PE=1 SV=1	38.51	6.19048	13.3333
sp|Q8TCJ2|STT3B_HUMAN	STT3B	Dolichyl-diphosphooligosaccharide--protein glycosyltransferase subunit STT3B OS=Homo sapiens GN=STT3B PE=1 SV=1	93.61	2.125	4.58333
sp|P53999|TCP4_HUMAN	SUB1	Activated RNA polymerase II transcriptional coactivator p15 OS=Homo sapiens GN=SUB1 PE=1 SV=3	14.39	1.54545	20.9091
sp|Q9UH99|SUN2_HUMAN	SUN2	SUN domain-containing protein 2 OS=Homo sapiens GN=SUN2 PE=1 SV=3	80.26	35.625	175
sp|Q92797|SYMPK_HUMAN	SYMPK	Symplekin OS=Homo sapiens GN=SYMPK PE=1 SV=2	141.06	1	2
tr|B7Z645|B7Z645_HUMAN	SYNCRIP	Heterogeneous nuclear ribonucleoprotein Q OS=Homo sapiens GN=SYNCRIP PE=1 SV=1	52.01	5	8
sp|O60506|HNRPQ_HUMAN	SYNCRIP	Heterogeneous nuclear ribonucleoprotein Q OS=Homo sapiens GN=SYNCRIP PE=1 SV=2	69.56	80.9091	172.727
sp|Q92804|RBP56_HUMAN	TAF15	TATA-binding protein-associated factor 2N OS=Homo sapiens GN=TAF15 PE=1 SV=1	61.79	31.7391	60.8696
sp|Q13148|TADBP_HUMAN	TARDBP	TAR DNA-binding protein 43 OS=Homo sapiens GN=TARDBP PE=1 SV=1	44.71	244.898	408.163
sp|P21980|TGM2_HUMAN	TGM2	Protein-glutamine gamma-glutamyltransferase 2 OS=Homo sapiens GN=TGM2 PE=1 SV=2	77.28	2.34783	3
sp|P07996|TSP1_HUMAN	THBS1	Thrombospondin-1 OS=Homo sapiens GN=THBS1 PE=1 SV=2	129.3	3.04762	5.71429
sp|P04216|THY1_HUMAN	THY1	Thy-1 membrane glycoprotein OS=Homo sapiens GN=THY1 PE=1 SV=2	17.92	1	2
sp|P31483|TIA1_HUMAN	TIA1	Nucleolysin TIA-1 isoform p40 OS=Homo sapiens GN=TIA1 PE=1 SV=3	42.94	62.8571	121.429
sp|Q01085|TIAR_HUMAN	TIAL1	Nucleolysin TIAR OS=Homo sapiens GN=TIAL1 PE=1 SV=1	41.56	64.2857	114.286
sp|P35625|TIMP3_HUMAN	TIMP3	Metalloproteinase inhibitor 3 OS=Homo sapiens GN=TIMP3 PE=1 SV=2	24.13	1	1.94737
sp|Q6NUQ4|TM214_HUMAN	TMEM214	Transmembrane protein 214 OS=Homo sapiens GN=TMEM214 PE=1 SV=2	77.1	1	17.1429
sp|P42167|LAP2B_HUMAN	TMPO	Lamina-associated polypeptide 2, isoforms beta/gamma OS=Homo sapiens GN=TMPO PE=1 SV=2	50.64	1	5.5
sp|Q8NDV7|TNR6A_HUMAN	TNRC6A	Trinucleotide repeat-containing gene 6A protein OS=Homo sapiens GN=TNRC6A PE=1 SV=2	210.17	1	6.57143
sp|P11387|TOP1_HUMAN	TOP1	DNA topoisomerase 1 OS=Homo sapiens GN=TOP1 PE=1 SV=2	90.67	1	8.30769
sp|Q969P6|TOP1M_HUMAN	TOP1MT	DNA topoisomerase I, mitochondrial OS=Homo sapiens GN=TOP1MT PE=1 SV=1	69.83	1.30769	7
sp|P11388|TOP2A_HUMAN	TOP2A	DNA topoisomerase 2-alpha OS=Homo sapiens GN=TOP2A PE=1 SV=3	174.28	1	41.1765
sp|P09493|TPM1_HUMAN	TPM1	Tropomyosin alpha-1 chain OS=Homo sapiens GN=TPM1 PE=1 SV=2	32.69	1	1.48387
sp|P07951|TPM2_HUMAN	TPM2	Tropomyosin beta chain OS=Homo sapiens GN=TPM2 PE=1 SV=1	32.83	1.36364	2.18182
tr|Q5TCU3|Q5TCU3_HUMAN	TPM2	Tropomyosin beta chain OS=Homo sapiens GN=TPM2 PE=1 SV=1	32.79	1.7551	2.85714
sp|P67936|TPM4_HUMAN	TPM4	Tropomyosin alpha-4 chain OS=Homo sapiens GN=TPM4 PE=1 SV=3	28.5	2.46154	2.46154
sp|Q13595|TRA2A_HUMAN	TRA2A	Transformer-2 protein homolog alpha OS=Homo sapiens GN=TRA2A PE=1 SV=1	32.67	7.05882	13.5294
sp|P62995|TRA2B_HUMAN	TRA2B	Transformer-2 protein homolog beta OS=Homo sapiens GN=TRA2B PE=1 SV=1	33.65	49.3151	127.397
sp|Q9BQE3|TBA1C_HUMAN	TUBA1C	Tubulin alpha-1C chain OS=Homo sapiens GN=TUBA1C PE=1 SV=1	49.86	3.36364	11.8182
sp|P07437|TBB5_HUMAN	TUBB	Tubulin beta chain OS=Homo sapiens GN=TUBB PE=1 SV=2	49.64	3.10526	31.0526
sp|Q9BVA1|TBB2B_HUMAN	TUBB2B	Tubulin beta-2B chain OS=Homo sapiens GN=TUBB2B PE=1 SV=1	49.92	1.66667	6.33333
sp|P68371|TBB4B_HUMAN	TUBB4B	Tubulin beta-4B chain OS=Homo sapiens GN=TUBB4B PE=1 SV=1	49.8	7.17949	28.2051
sp|P26368|U2AF2_HUMAN	U2AF2	Splicing factor U2AF 65 kDa subunit OS=Homo sapiens GN=U2AF2 PE=1 SV=4	53.47	1	3.51351
sp|P62987|RL40_HUMAN	UBA52	Ubiquitin-60S ribosomal protein L40 OS=Homo sapiens GN=UBA52 PE=1 SV=2	14.72	1.90909	3.27273
sp|Q5T6F2|UBAP2_HUMAN	UBAP2	Ubiquitin-associated protein 2 OS=Homo sapiens GN=UBAP2 PE=1 SV=1	117.04	1	1.97561
sp|Q14157|UBP2L_HUMAN	UBAP2L	Ubiquitin-associated protein 2-like OS=Homo sapiens GN=UBAP2L PE=1 SV=2	114.47	526.667	1066.67
sp|Q92900|RENT1_HUMAN	UPF1	Regulator of nonsense transcripts 1 OS=Homo sapiens GN=UPF1 PE=1 SV=2	124.27	89	150
sp|Q14694|UBP10_HUMAN	USP10	Ubiquitin carboxyl-terminal hydrolase 10 OS=Homo sapiens GN=USP10 PE=1 SV=2	87.08	2.81818	5
sp|P55072|TERA_HUMAN	VCP	Transitional endoplasmic reticulum ATPase OS=Homo sapiens GN=VCP PE=1 SV=4	89.27	1	1.54639
sp|P21796|VDAC1_HUMAN	VDAC1	Voltage-dependent anion-selective channel protein 1 OS=Homo sapiens GN=VDAC1 PE=1 SV=2	30.75	1.51064	3.19149
sp|P45880|VDAC2_HUMAN	VDAC2	Voltage-dependent anion-selective channel protein 2 OS=Homo sapiens GN=VDAC2 PE=1 SV=2	31.55	24.3333	53.3333
sp|P08670|VIME_HUMAN	VIM	Vimentin OS=Homo sapiens GN=VIM PE=1 SV=4	53.62	3.88889	3.47222
sp|Q9GZS3|WDR61_HUMAN	WDR61	WD repeat-containing protein 61 OS=Homo sapiens GN=WDR61 PE=1 SV=1	33.56	1.63636	9.54545
sp|P13010|XRCC5_HUMAN	XRCC5	X-ray repair cross-complementing protein 5 OS=Homo sapiens GN=XRCC5 PE=1 SV=3	82.65	1	3.40426
sp|P12956|XRCC6_HUMAN	XRCC6	X-ray repair cross-complementing protein 6 OS=Homo sapiens GN=XRCC6 PE=1 SV=2	69.8	1	2.53165
sp|Q8IZH2|XRN1_HUMAN	XRN1	5'-3' exoribonuclease 1 OS=Homo sapiens GN=XRN1 PE=1 SV=1	193.98	1	2.25
sp|Q9H0D6|XRN2_HUMAN	XRN2	5'-3' exoribonuclease 2 OS=Homo sapiens GN=XRN2 PE=1 SV=1	108.51	1.33333	2.13333
sp|P67809|YBOX1_HUMAN	YBX1	Nuclease-sensitive element-binding protein 1 OS=Homo sapiens GN=YBX1 PE=1 SV=3	35.9	12.8571	39.2857
sp|P16989|YBOX3_HUMAN	YBX3	Y-box-binding protein 3 OS=Homo sapiens GN=YBX3 PE=1 SV=4	40.07	15	46.1538
tr|F8VU51|F8VU51_HUMAN	YLPM1	YLP motif-containing protein 1 OS=Homo sapiens GN=YLPM1 PE=1 SV=1	160.64	1.71875	1
sp|P49750|YLPM1_HUMAN	YLPM1	YLP motif-containing protein 1 OS=Homo sapiens GN=YLPM1 PE=1 SV=3	219.85	25.625	68.75
sp|Q9BYJ9|YTHD1_HUMAN	YTHDF1	YTH domain-containing family protein 1 OS=Homo sapiens GN=YTHDF1 PE=1 SV=1	60.84	3.09859	11.9718
sp|Q9Y5A9|YTHD2_HUMAN	YTHDF2	YTH domain-containing family protein 2 OS=Homo sapiens GN=YTHDF2 PE=1 SV=2	62.3	4.78261	17.3913
sp|Q7Z739|YTHD3_HUMAN	YTHDF3	YTH domain-containing family protein 3 OS=Homo sapiens GN=YTHDF3 PE=1 SV=1	63.82	25.625	56.875
sp|Q9UGR2|Z3H7B_HUMAN	ZC3H7B	Zinc finger CCCH domain-containing protein 7B OS=Homo sapiens GN=ZC3H7B PE=1 SV=1	111.51	1	3.18182
sp|Q8N2G6|ZCH24_HUMAN	ZCCHC24	Zinc finger CCHC domain-containing protein 24 OS=Homo sapiens GN=ZCCHC24 PE=1 SV=1	26.94	1	1.14815
sp|Q9NUD5|ZCHC3_HUMAN	ZCCHC3	Zinc finger CCHC domain-containing protein 3 OS=Homo sapiens GN=ZCCHC3 PE=1 SV=1	43.59	1.71053	7.89474
sp|Q6NZY4|ZCHC8_HUMAN	ZCCHC8	Zinc finger CCHC domain-containing protein 8 OS=Homo sapiens GN=ZCCHC8 PE=1 SV=2	78.53	1	9.28571
sp|Q96KR1|ZFR_HUMAN	ZFR	Zinc finger RNA-binding protein OS=Homo sapiens GN=ZFR PE=1 SV=2	116.94	442.857	714.286
sp|Q5BKZ1|ZN326_HUMAN	ZNF326	DBIRD complex subunit ZNF326 OS=Homo sapiens GN=ZNF326 PE=1 SV=2	65.61	307.692	469.231
